# Supplementary material for: Sepsid even-skipped Enhancers Are Functionally Conserved in Drosophila Despite Lack of Sequence Conservation
Source: PLoS Genet. 2008 Jun 27;4(6):e1000106. doi: 10.1371/journal.pgen.1000106 (PMC2430619; doi:10.1371/journal.pgen.1000106)
Supplement: Dataset S1 — Fosmid and locus sequences. (0.18 MB GZ) [file pgen.1000106.s010.gz]

Archive with 26 entries (21 files):
- fasta
- fasta/eve.themira_minor.fa
- fasta/eve.themira_putris.fa
- fasta/eve.themira_superba.fa
- fasta/eve.dicranosepsis_spp.fa
- fasta/eve.sepsis_cynipsea.fa
- fasta/eve.sepsis_punctum.fa
- fosmids
- fosmids/fosmids.fa
- fosmids/fosmids.gff3
- gff
- gff/genewise
- gff/genewise/eve.themira_minor.fa.gff3
- gff/genewise/eve.themira_putris.fa.gff3
- gff/genewise/eve.themira_superba.fa.gff3
- gff/genewise/eve.dicranosepsis_spp.fa.gff3
- gff/genewise/eve.sepsis_cynipsea.fa.gff3
- gff/genewise/eve.sepsis_punctum.fa.gff3
- gff/enhancers
- gff/enhancers/eve.themira_minor.FSIG.scaffold_0.FSIG.scaffold_1.FSIG.scaffold_2.gff3
- gff/enhancers/eve.themira_putris.BPGF.scaffold_0.gff3
- gff/enhancers/eve.themira_superba.BPYI.scaffold_0.gff3
- gff/enhancers/eve.dicranosepsis_spp.BPWG.scaffold_0.gff3
- gff/enhancers/eve.sepsis_cynipsea.BUXF.scaffold_0.gff3
- gff/enhancers/eve.sepsis_punctum.FCFB.scaffold_0.BPXI.scaffold_0.gff3
- README
