# Supplementary material for: Sepsid even-skipped Enhancers Are Functionally Conserved in Drosophila Despite Lack of Sequence Conservation
Source: PLoS Genet. 2008 Jun 27;4(6):e1000106. doi: 10.1371/journal.pgen.1000106 (PMC2430619; doi:10.1371/journal.pgen.1000106)
Supplement: Dataset S1 — Fosmid and locus sequences. (0.18 MB GZ) [file pgen.1000106.s010.gz › fasta/eve.themira_putris.fa]

>BPGF.scaffold_0
AAAAAAACCAAAGAGGACGGTCTCTGCGCTACCACCTAGCAATGTCGAGCCTGCCGCTACCAACCAACACTTTTATTGTTATTTAAATTGCACTAAGCACTTTTCCTCTCCACTGGCTCCACAGACAGCGAATGTTTGTTCGTTAGTTTGTTGCTCAACAAGCCATATCCTTGCCACACACATCCTGTTGTCGTACACTTACACGAACATGCATGCACACACACACACACACGCATACAGCACTGCACAAACACACAGTGCAAAAGTAACCGAATTACGAATTCAAATTTTGCGACAAATGTTTTTATTTGGGAACAAAAAAATCCGCACACTACACTGTACTGAACGCTGAACGCCGGTCGACCAATGCGCACACCACGAGTGTAAAAACGAAATTGAATTGAATCGCACGCTGTCTAACTGTAAAAACCGTAAAACCCGACAAACGAGTGCCGAACCGAGCGAGTGAGCAAAACTCGCAAGCGAAACGAAACGAAATGCGAACATTGGGCCGACTTCCGATCTCCTCGCTCTCGTTTCAATTCCATTCGAGCTTAACACTCAAGCTGTCGGTAAGCCGGGGAACGAACGAAATGGAAACTGCACACGATTTGAGCAGAGACGGCTAAAATGAGCAGAACCAAACAAAAAGCAGCTGTGACGATTGGGCAACCCGCAAATTGCCAAATCAGCCCCCCCCCCTCACAAAACTGTATTAAGAAGTCTAGTCAATCAAATAATAACGCAATGAAGTAAAACTCATAACCGCAATGCTGTTGTTGTCACTTTGTTTTAGTGCTTACTGTCAGCGACGTACCCGAAACCCCAAACAATTGCCTCATTGTTAATCCCTTGGCAAGTCGGACTCTGTGAGTGGGCCACACGTGAAGCAATCGTGCCCAGCGGTAATTACTCGGCCAACGGGCGGCGACAACATAATGTGTCGCCATGGCCAATACAGTTTTGTACCATCCGATTGTGTTACGCATGCGACGTTCGCCTCAGCGCCATCGTCTTATGAGATGAGCAGCGCATGCATGCAAGACAATAACATCATTATCATCATGATCGTGTTAACTTTTATAATTTATTTTTTTTTGTTTTTGTGTGTTTTTGTGGTATAAGCTGATGATTATGCTGATTGCGTTACAGTTGAGTGCATCTTCGTCTTGGGTAATTCGGCGGCGCAGACAGCCCCAATCGGATTTGGTTGGTCAAGGCGAATAGGCCTATTGTTACAACATCTTCTATGCTGAATTACGACATCGACCTCAGAAACGGAAACTAGAACAAACAACACAAAGACCGGCCGATAGCAGGAATTCCCCCAAAAGCTCCCACACCGAAAACAACTTCACAAAAAAATAAAAACACAAAACAAAACCATTGAAGCCAAAGCATTGAAGTTTTGTCAAGGCGAAACCTTGATCTCGAATTAAGCGAGTAGGGGAATCTCCCAAAATGAAAACGAAAACGAGATCGTCGACTGTTTCCACCAGCCGAAGCCGTTTTATGAGCAACTTCAACCCACCAAAAAACCACACCGAATGGCCTTTGGAAAATTAACAAACGAGCCAAACAACGTTCGAGATGAAATCGAAATTGCCGAATGAGTCATACATTTCGACACACCTATTTATGGAACGGTCCGGTCGTCCATTAAACCTTTGCTCCTAATTTGCTGCGTTCCATTTCGTTGGCGATACCAGCAAGTTTCGTTTTCGGTTGTGTTCACTCTCATTTCCATAGCGTTCCCGATAAGCCGTCGTCGCTCGGAAAGTGAAAGGAGCAAAGCCAACGCATCTCAGGTAAGCAAACAGGCGACAGCTGCCTAAATCTCCCCCTCCGCCTCTCCTCCACCAATACGGACAACACACAAAAAACTTTCCAAAATGCGTGCAACAGCTGTCCGGCATCGATTTATTTATAGAAATCCAACCGAATCGAACAACCACAAAAACAACAACAACACGACGGTCCACAACAACCTTGAAGGTCCTTCAGGCCCGTACAACAACTGTCCACCATCCTGTTGGCCCCTCATGTTACAAATGTCTTCGTGACCAGTAGCACAACTACAACAACAACAACACCAACAACATAAAGAGCACCTCATGTAAATTCATTTTCACTTTCATTTGGCGTTTAATTTGATCCGCTTCAATTTAGAGTAGAGCCACCGCCGTCAGAGAGCAAAGAAAGAGCTCTTGTGGATGACTGACGGCGGGTCGACGGCGCAACGAATTCGATTTATTGTGACAGCATAGAGCAATTTCGCCTTTATAACGTTTGAGTATTTGGATTATGTTTGATTTCACACAAAAAACAAACAAAGCCGCATTTGCGAGGCACTCCCTCGTAAGTGCAAAGAAAAAGTGAAGGCGTGTCGTGCCGCATGAGGACGAACACAATCAATCAAATTCTTTGGAGAAAAGCGAAAGAAGCTTACGAAACACACGAATTGATTCAAACACCAAGGAAGTCATCGCGAACGCTGTCGTTCAAGCTCAAATCAAGCAGTGGCCTTCCGTGTTGGGTTTTTCGCATGCTAATTCGCCACAGGCCTTCACATCCTGCCCGCCAATCAGCCGCCAAATTTGTTTCAACGTTTTCAGCGAAATGACAAAAACCTGCAAGAAATTGACACAAAATTTGCCTACTTCCAACAACAGATGATCGAAGCGTCCATATGCCATCATCACTTTCACTCGAAGACAACGGCAAAATAACAACCAATACAAAAAAAAAAGGAAAATATTACAAAAAAATGCAAACTCGAGGAGGTGATATAATGGACACAAGCAATAACAGCAACAACAATATCACACTCCTCACGTTGGATAAAAGCCGTTCGCCTTTGCAAAAATAACAACAACAAGAAAAACAGATTTCTTCCTTGCCCCATACGTGTCGGTGAAGCCTTATTTGTCATCATCATCATTATCATCATCGTAATTGTAATTCGTTGATGGAGTGCCCATAGGTGTAGAGTTTCAATGTCCATTTTCCACCCGATCAATCGTTTTGGGTCCTAACGTGTTTACGGTGGCCTTTAACGGGGCCCCCACGCCAATTGCACTGGTCTCACTCGTCCGGTTCGGTTCGGCATCGACATCGGCAGCGATTTAGTTGGTTGGCTTTTAGTGGCTGTGCAACATAATTATCACTCTCTGGGGTTTTATGACTTCCTCATTTGTTATTGTTGGATTTGTCATGTGTTTATGTTTTCGTTGTAATTGCTTATTTGTTGTTGTTGTTGGTGGTGGTGTTTAAAAATCTGTTTGTCTTAAAATATGTACGCTTTGAATGCAATGCGACAAAATCCGCCAATAGCCATAATTTCGTTTTTGTTTCCTTTATTGACAAAATGTAAACGCTTTCGTCATTGGTGTGACATACATTGATGTTTTTAGCACGACTTCGAACATACTAACCTTTTTTTTGTTGTTGTTAAATAGGCTTTCGAATGAATAAGGCAATTAACGTATTTCAATGTATTTGAGGGCACAATTTTACGTCTGTAAATAATTCGAAATTCAAAAGAACTTCGAAGCCTTTAAAACGGGTTTACTTATTTGCGCTTACCGTGTGAATGGAAAATGTAACATTTTTGAGCAATTTCGAAAATTTGAAATTTGCGCAATTTTTGTGAAGTCAACAGCAAAAGTTTTGAGTAACCCGAAAATTGCATAACGGTATGCATACAATTTTGGAAAATTTTAAAATGGGCAGATTTTTTTAATACAATTTCCCAAAGTAAGGAGTCCATACGCTAACCCATAAAAATTAAGGCTAATTTGTTGATTTTATGTAAAAAATTTCGCCATGCTCACAAAACGTTGCGGCATTTAAACTCCCTAAACGCTTTTGAGCCCACACAACGCAAGTTTGTCAACAAACCATAATATGAGCGGGGAATGTTGCTGCAAGATCATTACAGCCGCAATCTTTCGAAAAATCCAATGCGTGCGCGTGTATGCAATTGCTGGCTGGGGATACCAAAAACAGGTAAACATCATTCACCTAATTCCGCAACACAAAAGCACAATGCAGTGTTATTGTCTCCTCTGTCGCTATTTATCACGCGTGACAAAAAAAAAAAACACAACGAAAATAATAATGCAACATCACAACACGCAATTGCGCATTTCTTTCTTTCTTTCTTTCTTGTTTTGGAGGTGAAAAAATGAGAAATATATAAATGTATTTGATAAATTAAATTTACAATGAGCGTAGAGAGCGGGCCCTTATAATCCATTATCATTACAACCGCACAACAACAACCGCGAGCGGGCCAAACACTTAAGTCGTTAATCATGACAGGGCTTCGGGAGATCCATTATACAATTAGCTGGTAGACGTAAATTTTGTACGCCGCATTGTATAAGATGGTATATGCCAAAAAAAAAAATCGTTACAAAAAGAAAAGGGTCCCCCCTTTTTCTGGGCAATTTAGCTGAAATTGTCCCAAATCGTTGGATGCGCGGTGGTGTTTGCATTTCTTCAATTTATGGTTTCTTTTGGGGGGGGGGGGGGGCTTGCGTCAATCACAAGCGTCAAATTTGCATTTATTGTTGTTGTTGTTGTTCGTTTTATTATGGATGGGTGTTAAGTGTTACAACGTAATCTCGGAGATCGGTGCGTAAATTTGATAATACGCTTATGCAAATTACAAAAAAAAAAAAATTATTTTGGGGACACCCCATAAAAAGTCTATAAGTTAGGCGTCCAATAAAACTCTCATTGTCTGCATTTCACATATTTTTGTTTTGATTTTAATTTGAATAGATACCCCCATAATGTCAACGAGAAAATGCCGGAACTGCCAACGGCAATCATTGGAAGCATAAACAAATTTATAGGAATATATAAAAAAAATATAAGCACATAAAACCACCACGACCACGAAACACTTTAAAAATCTCTCTACTGGAGTTTTGAGTGATTTTTTTCGAAGCTCACCCTCACGATGAGATTCATTAATATGAAACCAGTAAGCTTAATGGCATAGGCGCTACTTTACAGCGAAAGAGATGAAGTGTTGTTCGTAATATAGGGAAACAAGTTGGTTTTCAAGGGGGCTCTTAGTCAGAGCTGCCACAAAGTACATTTGTGGGGCAATTCCCTGCCACCCCTTGAAGCATATAACCTCCTCCTCCTGCTGACCACAAGGCGTTGCAAACGTTGCCTCTGCACTGGGCATGCCAATATAGGGCTTGTTATGTTCACCAAAGAAATGGAAATGGAACGCGTTCAATATGTTTCGTCTAGCCTTTGCTGATTGCTGAATGCCGTCACTGATGAGATTGCGAAATTTCTATAAATTACCATAGAAGCTCTCGTTGGTTCACAATTTACATTTTCATACAATACAATAATGAACACGATTACGATCGCTCCACTGTGATTTCTTTCAATCGATTTTGACTAGGGGGCTGCTGCTGACTATCAGACTGACCAGTCTAAAATGAAAGTAAAATGTATTTTTAATTTAACAAAGAAAAATACAAAAATTGTGTTTATTGGATTTTAAGAGGGTCCACCACAGTAACTTTTTTGCATTGCAAAAACAAATAACAACAACAACAAAAAGATGATCTCTCAGTGGCGATGATGGCGTCGATGATGTCAACACACAGCACCAGCATAATTTCTCCACCTACACCCATGTCGGCGGTATATGCGGCAGGGCTTCACAAATATTTTGTGGGTTTTTTTTTTGTTTTATTTGGGGTGCTTATTTTGGCATTTTTATGCAATTTCATTTTTTTCGTTTGTTTCAAGAAATTAATTTCGTTTTGCTTTAACGAGCTCGTTGAGGCTTTTAATGAAGCCTGTCATCGGTGTTGTCTCAAGGTGTCTGAGGGAAGCCGGTGTTTTGATGGCGTTTCGTTTCAATTGCGAATTTCTTGACTTGTGTATTGAAAAACTCGAAAAGCCTTTCTTCCGTTCGTTGGAAATTCGAAATTTGTACGATATGACATAAGAAGCGATTTCCTTTTACGGCGATGACGACGGCGTTTTGTTATTGTTTCAAATGAAATTGTGTGATGTAATACGCCCACACTACACCGAAATGCGGAGGGGAAATTAATTTTGCTGTTTTTTCGTCGGTTTGATTTTGTTTTCTGTGCAATGAAAGTGTCTGAAGACAAAGTGGAAGAGATTAACAAAAATCCACGAAAGAAAAGAATTTGGAAAGTCGTTCCACATTAACAGTGACCTCTCATCTCGCTCACCAAAAATGTGTTTTTTTTTTTTGGGAATTTTTTTTTTAAACGCGGGTTAAAGGCTAACCAAAAATTAACACAAAAAACGCTTCTTCTTTTGTTTCGCTGCGGTATCATCGTCATCTTGTGTACACACAAAAACTATATCGAGCTCGAGGCGGCCTTCCGCAGCCCCGCTTTTGAAAGCATAACAATAAGCGATTCTGCGTTGAAACTTTTTTTTCTGGTTTTGCTTTAATTGCCAATAGTGCTCTCCATTTCTCGTCTAGCAACGCCACTTACATAAGTGAAAACGAAAAAAACAAAAACGAAAAGCCAGCAAGAAAAATTTCGGTGGTGTTGTTTTGCGCTGCTGGTGCCGCTAATTATAAATTATTTGTTGTTATTGTTGTGGTTTTCTTTATTTTGTTTTTTTTTTTTTGTGTTCCTTTGAAACTCATAGGAAATTACATATTGTAAACACCCAACAAAGCATCTTCATTTTCATTTTCACCAAATTACCAAATGTTATCTGCCCCTTTCAAACACAATTTAATTGCTGCTCAGATCTCTTTATCTACGCGGATCTACTTTTGTGGAATTTCAACGACGCCACCGCGTCCCCTCCACCCTTCGTAAAAGAACAATCAGTTTTCGTTGTTGATGATTATGATTATGTTTATAAAAAGTTATTCATAACGGCCTGATGAGGTGCTTTTCCCGAAAAGCCACGTTTGTTCAACTTTTGTAATGCAAATTGTTGCAGTTTTCTTTCGGTTGGCTTTTATAATTGGACTCTATTGAAGAAAACCAGCTAACCAGCGAACCACGCCGCCAGACATGCCTCGACGAGTCAATTCAAATCGAAAAAAGTGGAAAATTTACAACCTTTTGGCCTTGTGTCACTCCTTGGAACTCTCCGCTACAATACGAGGCAATAAAATTGAACAAATAATTTATTATTTGAATTTTTTCTGTAAACATTTTTATTGTTGTGGCTGTGCGACGTTTCAAAGGGCTTTCCACTTTCCACTGCAATTTTTTTGTTACGAACACCATCAATTTGTACACCTTTCACAGTGGCAGTTAACAAGCACGAATGGGTCTGCAAAAAAAAAATTCTACAAAATGTACATTCATTTTATGGGATTTTCGAAGGCGTAAAAATTAAAAATTATTTCGAATCGAATCACATTAGACCACCATACGCGGACAACAACTACTTTATGTGTACTTTTGTGTACCCCAAATGATATCGTAGTCAATGCCAATCTCATCTAACCAGCGTAACCTCCAAATGGTTTTCTTACTCAGTTTCATTGTTCACAGCAAATCAATTCAATTTAATACGAATGTTGTTGTTGTTGTTGTTGCAAGAGCACATTAACAAGATGAGAAACCACTGATTCCCTTATAATCACTTACATTGGGCTTGGTTGTTGGTGGACGGCGGACAGGCGGCGGAGAGGAAGCAACGAAAGGGTAAACGTTGTGTGGTACCACAACGAGACGCGACGCCACGAGACGAGCATGACAAACTCATTAACCTTAACAGACACCTTCGTCAGCCGTCGTGGCCGAGGCACAACAACTCAATGTCTATCCTATCGCAATGAACCTGGGTCGAGGAAAACAAATTAAAAAGGCCGGCTACGTGGTGCAGAGACGCGGCCTGTTCCATGGCCATTTGATTGGGTATGGATAGATTTTCACTGGGAATTTTTCGCTTTCGCCCAAAAACATGTACGATGGGGGGGGTGGAGCAATTTGTTACTAATTTTGTGTGTGTGAAATTCAATGGGGGGAGAAAAGAAAAAAGAAAAAGAAAATCAAAGCAAAAACGAATTCATAACATTTCATAAGCGGTCGTTTAAATGGCATTTCGTTTGCGGTTGTAGCCAGTCTCACACACACACCAACACACCAACACACACACACACGGCTCAACTCAACCGCATGCCAAGCCATTCTCAGCAATGCGAAACATTTCACGGCATCTTGCGTTTTTTTTTACGTAAACTTTGTAAACAGGCAATTTCTAGTTGTTGTTGTAGTTGTTATTTAATTAAATTAATTTTCGTATATTTTGCGCGAATTTCTTCTTTAAAGAGGTCGTCAAAGTTGTCATGTTGCATTTTCGCATTACAAAGCAATGCGCACGAAATTTCCCAAGAAAGCCACAAATTCTGCACGTTTGCATCTCCGTTATGTGAAAAAATGCATTTTTATTCGCTTTTAACTGCCGTTTAACCGATTCGTGGTGCATGCGCATCGCATGAGATGTTAGACATTTTGCTAGCCACCGGCCTGATTAGGGAAGTTCAATGAAACATCCACGTTATGCATTTTGCAGGCAATTAAATAATATTACCGACAGCACCATCGCCACCGCCACAGCCACATGCCGACGCGAGGCCTCTCAATTGCGATATGCATGCACATGCCGAGCAAGATGAAGCAATGGATTTGGCATGGCGCTTCACATGATCAATCAAAAAAGTTCAAACATACGTTTCGGGTATTACAATGGAGCAACGACCTCCATAACGCCCATACTGATGGACAGGCTTTTAATGTGTTTCATTTCGTTGTTGCGGTTTGACATTGTCGCGTTACGCACGATACCGACGCAAGCCAACAATGTTTGACCGTCAGAGCCACCGTTTTTGGGGGAGACTCTTTTGGACCGACAATTGTTGTAATTACTTTTGGTGGGCAGTTGCTGCAAATGTCGCAACATAACAGAAGAGTGCAACGATGCGTGCCCATTAATGACCAAGAAGCCAACGACAGTGGAACGCTTGAATGGCTATCGTCGGGAGAGGTCAATTATGTGTTGTTGAGGTTCGAGACGTTGCCCGACAAGGTCTTTGACAGAATTCAATAATTTCGTGGCAATTACATAAAAAAGCGCCATATCTCTTTTTCGAATCCATAAAGCAAACATTTATTTCTCTTTATATGTGATAATGCCCTTATCTATCAGGTCGGGTATCTCGACGGCCAGCCATGGAGCCAACTGCAAGGGAAGATTTTGAATTAGCAATTTCCACATTATGCAAAACGCAAGCAACAACAACAACACTTACGCCCAAAGCCATCGCATGAGCAATGCCAAATTTAGGTACATTCCGCGCCCACAACGGCTTAAAATGATCGGTCAGACAAATTTTGCCGCCACGATACATTTTCGCCGTTTTGCCGTCCAATTCGGGGAGAGCGATTTCAGGAGCCGTCGCTGGATATGTGACGGGTATCTACAAAGCAATGTGGCAAAATCTCTTAAATGCTTTTGCAATAATTTGCAATTTACAACAACTTACATCAAACTCCACATCGAATTCGTATTTCAATAAATTGTGGACGTACCAACATTTGCCGAACCACTTGGTGCCTTCTTTGTTCGACTCCAAACGGAACCAGTCGCTGCCAGATTCTTTGTTGTTTTGCACATACTGTAGGGGAGAAATTCAATCAGTTGTAGACTATGGTATTTGTTGTTGCTAAGCCCACTCACCTTTATCAAAGCCTGGTACTCCTCTTTCAAGCGCTGCACCCAAATGTCTTTGTCGCGCGGCCCCGCTCTGGTCTGCAGCAAAGGAATGCTGCTCAGAGTTTTCCTTGTGCATTCGTCCACCATTGTAGCGTTTATTTTTCTACGAAATTTACTAGTTCCAAACTAAAATTGCTTGTTCTTTTCGACTTAATATGTAAATGCTATGACACGCATACAAGTTGTGTGAAATCAGCTGGCATGCTTTGACAGCAGTGAAACGACAGCTATGGTGAATAGCTGGGTGTGTTCAGTGGAAAGTGGTGAGCTTCTCACCGAAAAGTATTTTGTTCGAATTTGAATTTTCCAATATGATTTATGTTAAAAAGTCGAATATGATTTAAGCCTATGTTAAATGCCATTTACATTAACATTTATGTTAACATTACTGTGAACTAAATGGATTTGGAAAAGGGTATTTTGATATCTAGCATATTTTTTGATACAAAACCAAAAATTTGCTCGAAAACTTGTTTATTTTATGTTTTATTTCAAATAGAATAACAGAAAGCCACTTAGAGTCACCTATTCAAAATGTTCTTTATTACAAAATGCAATTTGAATTGATCTCCCGTGAGTCGCAGCAAACACAGAATTTCCATCGTTAGCTTTCATAAATGTCCAACCAATGTAATAACTCAAATAATTTGACCATAGGCCGAAAATGATCGCCGTTCATCGTTTTTCCTCGACCCGAGCCAGTACACAGTAACATCTCTTCCGTACGGCCATTTCTAACAAATTAGCACATCCTGATTTGCTCTCATTCGTCGTCCCCCCTAACGAATTTGTTTACCATAACATTTCTATTTATCGCCGCAATGCAGTGTTTGAGTTGTGCCGCCGCCGCCGCCACCGCTGCTGCTGCTGTACGACGATTGGCCGAGGCGATTGTTGACAAATACAACACCTACACGCTGCAAATAGGATTTTTGCTACAAGAATGAACAACAACAACAACAACGACATTACTAACAAGGGCCGTAACCGTAACGACTTAATTTGCGCCCGTCCAAAAGGCATAGCGAGGCGAGATTGTTTGAACGTTTGAAGCGGACTACAAAACATTGCCTCCCACCCATAGGGCATGCATAATTCGATTCTTCTAATTCGTTCCTAAACTTCTTTAAAAAGGCTACACCACAGCTACACAGCCGCCGCCGTCAACGTCGCCGCCGGGGCACACACACACACACACACACACACACAGAGCGAACCAACAACCGAAGGAAAGAACAGAAGTCATAAACCAAAATATTATGGTGCGACCCGCTGGGCTTCTGCGATTTACTGCGGTAAGGTTTCTCACTGTTGGGCTACGCTACGCTAGGGAATGCACCAAAACACACTCGGCGACACCACCACAAGGTCAACGCAGTGTGTTACCTTGAGATCGGTATCGGTCGCGTTGGTTGGTTCCACTTCGGTGTGTGTGTGTGTGTGTCGCTCGGTCGAAATGCGATTCGTCAGTGTGGTGATGCTACTGCTACTATTTCTTGTGGATTTCCAACTGTGCTTGTTGGCGGTACATGCAGATCCAACACAATGTCATCGAGACGTTTCGGTTTTTCAATTTTGGGTTTCGCTTTCGATTCGGTTTGGTGCGGGTTTCGGTTTGGTCGGAATCGCGCTGTGATCGCACCGACAATTTTGCAATTGACACTTTTGTGTCGAACCGTACACGGCAGAGCCAAACAATGCGCTCGCCAATTTCGTATGCTCAGTGTGTGCGTCGGTATCCCTCTTCGTAGTCGTCGACGTCTCGAAATATTGTTGTCATACTCAGAGCAAAATTGAGATATGCCCGTAGGGCTTTTTGTTTATTTGTTTGTTGCGGTGGTCGGTCGGGGCTACTTTCAAAATATTTACGAAGAACTACCCGAACCGGCAGAGCCATGACGAACCGGTCGGCATGAAAACAACAAATGTCCAAATTGTCGCAAAAGGCGACCTCATCGAACATCATCCTACATAATTGAACAAGTTAACACGTAATCTGTGTCAGAGCGATTGAAATACTGAAACACTAAGGGGGAAACTTTGATCAATCCATTTGAATTTCAATCCTCACCGCCATGTCTCAATAAACTACCCACACGCTTATCGCACGCAACTTTTTTATGAACGGTCCGATTCGTCGGCATTTAGTTCTTTATTGAACCCGCCATAAAGTCATCATCACAAAAATGATCACAAAAAAGTGTGTCACCTAATTATTTCGTTATTGTTACAATTTTTTGTTTTGCCTCGCCTGTTTTATTTACATGTTTTTTTTCCGGGGCACACGTCCCATTCTTCCTTTAGCCACATACACACACACACACAACAAAACAACAAAAAAAAACTCGACCAATTTTTAAATATTGTTTGTTATTTTTTTATGACAAACACTCAGTCTTTTAGCACACGCACACACACACAGCCAGGCCAGGGCAGGCCAGTCCAACAATAGAGCTTCAGCGTAATTGTGGCAGAACCGCTGAGATCTTGCTCTCGTTGCTGTAAAAATTGGGTCGTTTTTTGCCTCGCCCTCGCTCGAAGGTAGTCGCGTCCTGCGCCTTTTTTATGATGATGAGCATTTTTATTGGTGCACAACACGAAATTATTGTCGTCATAAACGGCGACACGGAAACGAAATTCGTCCGAACTGCCGCTTCGGCGCACAATGGCCGTACACGATATTAGGAAACTAGATCAGTTTTTTGTTACAATTTTTGTGTGCTCGAACTGTTTTGCATTCCCAACGCTGCAAACGTTCAGTATATGTGTGTGTGTCTGCGTTCTGCACGTTTTATTGGGCATCATTTTTATTTGTAGAGCAGCGATGGTTTCGCGGAAATTGTCGTGTTGTGCCGCGCCGCGCCGTGTATTACCGCTTGTGGGTCGCTCTACATATATTATGAAATTAGATCAAGTTTTTTGTTCTAGCCGTGCTGGCCTTGTGGCCTTTTATGCGATTTTTTCCCCGGATTTCGTGCGCAGTTCTTTGCATTGTTTTTTCCACTACGGCACCGGCGAGCCAGAATTTTGCTCTAATTTTTTAATACCATTATTGACCATGATTTTTATGACGCTTACACTGGGCCATTGTGCATGTGGCACGAATTACCTGTGCCCTCTCACAAACACCGCGCGGCATTGTTGTTTTACGCCAGCACATTTGAATATTCACAAAAATCTATGAAAAAAATTCAATTCTCAGTGTTTTTCTTGTATTGCGGCCCTACCGTGGAATATGCTCTAATTTTTACTGCTATTCTTTTTGTGTGAAATTCCTGGAGTTCCACAAATAAACCAACAAACAAATGGAAAATATGAAAATGCTGAATGTGTCCGGCTTTTAGAATGAAACAGAAATTTGCATTTTATGTGGCCTTTTTGTTGGATTTTATTCCACAATTAAAGAGAATTTTGAAGAGGTTGGGAAAGAGAGGATTTTGAGAGCAACAAAATAGTTTTAAAACCAAATTGAAAAAAATTAAAAATTTTCTAGAGTTGGACATTGATTGAACAATTCAAATAAAAGCTTCTAATTTCGCATTTAAATCATTTCAAATCAATTTTGAGAAGCAATCATGCTTTACGGAATTGTCTTGAATGTCTTCATATAGTTAACAACTTATTGAGTCTCATTAAGGTCCCTAACATAAAAGTTACTGAAGCGCTTACAACTTTTCAAAGTAGAGCTCAAGCTTTCTCTAGTTTACAAATTCAGCCAAATAAAGACTTACTTAACCTTCATTACTCCTTTGAGAACCCATTTTTAGACAATTTGTACACACTTTTATGCTATACCAAAACATCCCCTCCCATAGACCCCCCCTTTCGATGAATTGGGTCTGCCATCGTGGAAACTACTATGAGCATTTCCATGGAATGCATTTAAATCCCTTCAATTCAATCCTTAAATCCCACTTTCGCTGTTTTCGCTTCCCAAGCGAACGGATGAGGAGACGGTATTGTTTCGCCGCTTGGGCCATTTATCCGGTAATGTTAAACAAACATGTTTCGAATGAAAAGTGAAATTTGTGTAAATTTGGGAAAAATGGTAATTTATTGCGGCACAACAATGCAATATGCAAACGCAATTATTGGAAATGTGCAACAATACCGAAATCGTAACATCCTTTTGCCTAACATCGTCAAGGACCAGCCAGCCAGCCAGTGAGCGAGCGAGCGACAACGAAGATGACCGCTATTAACCCAGTTATAAGCGAACACAACAATAATAATTTCCATTATAATGAGCATAATCAGTCAATTTGAAAAATGCCCAACAACGGGAAGTGCATGCCAAAAGGAGATGACAACACGCACACACACACACACACATACGCATATACACCCAAAAGAGAGCAATAAAATAATTCATAAGCAATTTTTGGCAGAGTCGCAGAGGAGTGAAATGAAGTGAAGTTTGGAGGTTACCTTTGTGTGTGTGTGTACCCTATCGCTTGTAAATACCCGGAAGGATAGGATGGGTTTGTGCAGCGAAAGAGCTGAAGCTGAGGCCGAGCGCAAATTGTCATTTGACATCGACCGCGACTGGGACAGCGACAGATTTTGGTTAGTGTGTGTGTGTGTGGTGGCAGGTAAAAGAGGACCGGGTTGATTGGCTGATTGAGCAAAGGGTATTTGCATTTACGACCGCTGTGTGTCGCACACACATACAAACACCGTGCACAGCCTTTTTGTTTACATTTGCCCAAAAGGTTAGTTACTTCGATTTGAAAGGTAACAATATCCTTGCGGCATTGTTGTTGTGCTGTGCCGCTTGTGTGGAAGGCTTGGTCGCAGAGCCAAATAGTAGGGAACCCAAGGCATTCCATTGTGTTGTTGTGTAAAATGCAAATTGTCCGCGTAATATAACCCAACACTCGGTGCAGCAACAACAACAACAACAATATCAAAGAAGACCAGAAACGCAATATATAGAGCATTTCTGATTTTATTACACCGCTGTGGCATGACCCTGAACACGAAGGCTTAACTCAATGTTAATCCGTTTCCCATAAGCGTTATGATCACAAATTTTCGTACACAATTTCGAGAATACTTTCCTTTCCCTTTCGTTGCATTCGGTGCGTTGCCGCCGCTGCCGCCACCAACACCAACACCACCACCATAGCCGCCGATGTCGTCAATGTCGACGACGAGTTAGATTTTATTGCCGCATCTTGAACAATCAACCGAGGACACCATGCTGTGCCATTTAGACCAAAGAAATCGCCCTAAAATGGCACCAATGGTGTAAGAGTTGATCTATGCCGTCAAATTACGCGGAATCGATGCAAATTCCTGTCAAATTTGTTGTCTGTGTGTGTCTGTGTGTTGTGTGTGTGTTGTGTGCTTTTCAGCCCGTTCGAAATGACCAAACGAAAAATTTCCCCTAAACATTGTCATGTGTCGATTTTAACCGTTTCCCTTGTGCAAACGGGGCATGTAATTATTGTTCAATGTTATGCGTTCTTGACTCGAGAGACTCGTCGAGATCGCTGAGTGTACCGAGAATGCGGCCAAAGTCAATCGACGCAAGTCCACAAGTCAAAGCCAGAGTCAACGATAGTCAGCGCTTTATACAGTCAACTGATAACTATTTGATGAATTCTCTTAAAGCACCCGATAATCATACTAAACTTCGTTTCAAACAGTTTGCCGAAAATCAAATTTACAAAAACATGGTCATTTTCTTTTATGTCATCCCCCAATGAAACTGTGTGTCTCACATGGAACCTTTATGGATTTTCATAAGTTTTTTGCTCTGAAATGAAATTGCTGTTCCATACTCATGACCTCTTTTAGTGTATATATTTTGCACTCATGAGGAAAATATGATTACGATGTTATAATAATAAATTTGCTTTGCGTCGGACAACAACAACAACTTTTAAAACTTTCCCTCCCCTCAGAAAGCAGATATAAGCAAACACATTTATATTTAAAAGCCAAAAGAAAAACTACTGTGAAAAAAGAAATGTACGCGAGAGAAATGTAGTGCTGTAAAAACCCCCAAAACATAATTCGTTGCCTATTAAAACAAAGAAGGCACATAATATTAAGACGCCATAAAAGTGGATATAACCAGAGGTGCGGTGGTGCTAAATTATTATGCCATGCAGCACAGACACAGACACAGACTCACACACGAAAACAGCGGGCCAACGTTTTCGGGTCATAAACGAGCATCACATAAACGCAAAACGAACGATCTAACTAATGTTGGGCATAATGAAACAACTGTACCGCCGTGAAGACCACCCGAAAAAAACAGGCAAGTTTCATTCAAAAAATAACCTCAATTCCCCCCCCCCCCCCCCCCCGCCAGAATGTGTGTAATATCGACCCAAAACGAACCCCGTATCACAGCCTGTCTCTTGGATGCCAAGAAAAACCAATTTGGTAGAAAATGAAGTCGCCACCACCCTGTTGGGGCGGAGGAGGGACTGAACATTATGCGATATCATTCTTGATGAAACAGATAAAATCCAATTATTAAAGGTTTTTCATATCTCATTCGCTCCTGTGGCGTCCACCATTTGCGGGCAAGGCGAAACAAAAGATTCGCTCATCGCTATGAATACGAAATGTTCACAGAGCTCCAGCACCATCGCCACCAGCGCCAGCAGACAAGGACAATACGAGAAGGGGCCATCGGTTTGGCGGAAATGCGAGCGACAGAGAAAGACATCACCCATCGCGGGAGAGTGAAGTGGAGAGAGCACCCCCTGCCAATGCCGAAACGACGAAGCTTAGCGAGCTCAGCTTGTCCTCTGTCTGAAATAATGAAGTTTTCTCCTGCTCGACGGCTGCTCCGGTGCTGATGAGCATGATGACGAGTTCTTGGTTGGCTACGTTCCGGGAAATCGCTTGGCTGGCTTTTGTGCGTTTGCTGCTTTTCTCTTTATACGTTTTTTTGTTGTTATTTTTCGTTTTTGAGGGGATTTCATTGTTTTGGCATCGTAATCGTCGTCATCGTCACATTATTGTCTTGCGTTGTGCAGCGCAGTGAGCGAGAAAGAGCGCTTTTTTTTTGAATACGAATCGACGAAGACTTCACCGAAACCGCACCACATATTGCTCAAACCTCTGCTGCTTCATTATTGCTTTTTAAATTCTCTCCCACACACACAGAGAACTAAATTAAGAGATTTCCTCCAACAGCACTGAGGCAAATCATTCAACGCAGTTTGCTTGTGTTTTTCGTTTGGGTTTTTTTCGGGTTTGTTGTTGTTTGTGTTGCTGCTCGCTCATTGGCTGTGATGCTGTCGACAGCGGCCATTGTTTCTCTTGCTCGCACACACTCACACACACACACACACAAACGCACATACACAGTCGGCCTGCCTGCGCTGTACACGCCTTTGCCTTCCGCTGCACCGCACTCTCGCGGCCGGGTATAAAAGACTTCAGGGTTCAGGGCATCATCACACTTGAGCTGTAGCATCGTAACGAGCAGCATCATCAGCAGCAGCAGTAGTAGAAGTAGACGTACAAATAGAAGAAAGAAAACCGTCAGTGAGAAATACAAACAAACAAAAATCGTCATCGAGTGAAATTTTGTGAGAAAAGTGTATAAACAAAAAAACGAAAAGAATTTTGGAATTATTGCCATACAACAAACTCAAAATGCAAGGATATCGTGCATACAACATGGACAGCCATAACCATCACGAGCTGAACGCCGATCAGAAGCCCTTAGTGGTCGATCTGATGACATCGCCGTACGGCAAACCACAAACGCCGCCACCATCGCCAAATGGTAAGTTGAAAAATCCACAACGCAAAAAAAACGACTCCAAGAGTCTTCAGATTCTCTTCAAAACAAACAACTTTTAAAAGAATTGAAACAAGTTATTAATTGAGATTTCCCTTTTTGTGTGCTTTGCATAGATTGCCTGTCCAGTCCGGACACCTCATTGAATGGCAGCCGCTCCAATGGCAACGAGATTCCCGCTGATCCGTCGGTTCGTCGCTATCGAACCGCCTTCACACGTGATCAGCTGGCCCGCCTCGAAAAGGAGTTCTACAAGGAGAACTACGTGTCGCGTCCGCGTCGCTGCGAACTGGCCGCCCAACTGAATCTGCCCGAGTCCACCATCAAGGTGTGGTTCCAGAACCGCCGCATGAAGGACAAGCGCCAACGCATCGCCGTCGCCTGGCCGTACGCCGCCGTCTATTCGGACCCCGCTTTCGCCGCTTCCATTCTGCAAGCGGCCGCTAATAGCGTCGGTATGCCGTACGGCCCGTACCCCACGGCCGCCAATCCAATGCTCGCCACCGGCATGCCATCGATGCCCGTGCCCGGTCATGCTCACGCCTACGGCCAATATCGCTACAATCCCTATCACATCCCAGCCCGTCCAGCGCCACCGACCGCCGCTTCGGCCTCGGCCGCCGCTCATCATATGCCACCGCATGCCATGCCAGCCGCTGCTGCAGCAGCCGCCGCCGCCGCTATGGCCCCCATGGGATACCCACATATGTTGGGTGGCATGCCACAAGGATTCGCCCCGTTGAGCGTGCCCAAACCGCACACACCGCCATTGGACTTGCAATCGTCGTCGTCACCGCACTCGAGCACTTTGTCGCTCAGCCCAGCCGGTTCGGATCACACCAAAGTGTTCGACCGCAGCCTCAGTCCCATTCGGCCGGCCCCATTGAACAACAACAACAACACCACCAGCACCAGCAGCTCCTACTCGCAAGAGTCGTTCCAGCAGCATGTGAGCGCCGTACCCACGGTCGGTCTGCTGATGCCTTCGGCGAAACGTCCGGCCTCGGACATGTCACCGCCACCCTCATCGCAAACACACATCTCCGAGCCCAAGCCGAAACTGTTCAAGCCCTACAAGACTGAAGCCTAAATGGCCGCCAATGGCAATGGAAATGGAGGGAGGCGAGCGAGTGAGGCAGTACTGGCTGGCGACTCTACCGCCTCACAAGCGTCCACGCACATGTGATCACGCGACATCAAACGGCGAAAAAACGCAAACAAAAGAATTGTACAAATTAGAGTGTTAAGAGCATCTTCCCCAAACTTCCCGTGTGTAGCTTGTTATTGTCTTTAATTTATTGTAAATATGCAAACAAATCAAAAGAATTCGCAATTAGTTTTAGTGCTAATTTAAGAAAACAAAATAAACAACATTGAAAAAATTTCACAAATTTAAATTTTTACCCTCGTTATTTCTGGCTTTCTGTCTGTCGGTGGCCCACTACCTAAGCCCATGCAAAGGCATAAAACTTTTACAATGCCTTCGTCGTTTTATCGTTTATGGGTAATTGTCGTCGCATAATCGCCCATTAATGACACACAAACATTTTTTTCGCGTGGGTGGCCAGTCATAACACGAAACAAATTAGCAGCTGCCTCTTGCCAAAAAAGAAAAAGAATTCCCAACTGCCAGCTGCTATTTTCATTTTGCAACGATTTTGTGCACGAACGACCTCCACCAGAAACGGCCATTAGCCGAATCGGCATGGGTGCTCCACGGCCGGACACGAGACAAGCACGCTTTTGGCCGGCACAGTTGACCTTCGATGCAGAGCACACACCCCCCAGTGTCAAACGGCACAAGCCATTAATGTGATCAGTGATCTGTGATCGCTGCCAAATAGGCATCAAACGGCACCCCCTAATGCCCATGAAGCATAAAGAAACTCAATGTGACAAATATGCCCGGAGGAGGATCACAACACGAGCTGCAACATCAACCCTCAAAATGCTGTCGACGATTTTGCACGCCAACCAAACCGGACAGCCAACAACAAAACGCCTCAACCGTTCGGCCCGTGCACGACACTTGACCGCCTACAGCACGAACGCACACACACACACACACACACATTCTGCACAGTCGGGCTCAGTGGGCCTCCACATGGTCTCTTTCGTGTGCGTTTTCTTGCCGCTTTCAAGGTTGCCACGCGTCAGGTTGCAATCCGATCTTGCAGTTATCATTTGTTCGAACGTCCTTTCTTCGGCCCTGATATGAATTTGTCACAAAAATATTGAAGTCAATTCAATTAGCAGACAATAACACAGCAACTAATGTGCTATTAATGGGGTGCAGTGCAGTGCAGTGCAGTGATCCTTTGATGGATGTCCTCGAAAATTAGAGCCAAGTGCGATTATACAATTCCTATGGGTGTTCGAAGGGCTCATTCGAAAGGCTCAATTCTCAGTTGGTTGGCATCTGTTGTCGTCGTCGTTGTGTAAATGCGACAATTGTCATAATAGAGAAATCATAATCCCAAGGACGCATGATTAAAACGAGACGTCCACGGCAAGGGAAGGGATAACAAACGACAACACGGGGAGAGAAAATTAGATTTTTATTTAATTGTCAAAAACAAAAAAAACAAAAAAAACAAAACGAACAAAAACAAACATGTGCCATCATTTATAAACGCCTCATAATTCAGTGGCAATTTCTTTACGGGCATCATGTGTGATAACCAGGCACTCTACATGAGGTCGTAGACGACTTGGTGCGAAGAATTTTATGGGGAGAAATTTGTTTCAAGGTTTTAGTGTCAAAATTGAATTTAGAAGACATTTTGACATTTTGAAGACTAAATTTGAAAAAACCACTCCCTTGAAAAATTCAATACAAATATGTTCTTCAAATAAAAATTCTCAAAAACCGACTGTAGCGTGTTCTTACTGGTATGTATATAAAAAACTAATTTCACCCGAAAGCATGAAATAATTGTTTGACTCTCTCAATTCAACCCTAAAATCCCAGCCAACGCAAGCCATACCAAAAGAGCAATGATTTTTCTATTCCACTTATAATTTCGACGAAATTACGATATGGCTTGATAAGCCAAACAACAACAACAACAGTTTACAAAAAGTCAAGTGACTTTTCAAGGGAGCGAAAAGGGGTGTAAATGGTTTATCACATTTTGACGGTCTTGTTGTTGTTGTTGTTCCGTTTTAGATAGCACGGCAGGATAAGAAGCGTCAGCGTAACGAGGCAAGCTAATTGAGCGTGTATATGTGTGCGGATGTGTGTGTGTGTGTTCAATCAAAATATGTTTTGACAAGGATGAGATTTCTCGTAAAAAATTGTCGGCTCATTTTTCACGAACAACAACACCAACAAGCAATTACGGGGTGGGCAACTTTTTTTGTTGCCTCGAACACGGATTCAGGGGGCACAAGTGGTAACATTTTATTACTTAATAATAAAGATAGTGGTATAAAAAACAGCAACAACAACAACAGAACGAATATTAAGGGTTCATCTTGTATTCCTTGGGGAGAATTGTTGGGCCGACCGGGTAAGTCTACAAATTCGGTATATGATTTGCTCGGTGCTTTGGGATTTCGCCACTTGCCCGACAGGAGAAGAGACGTGAAAATTGAATAGCGAAACAATCTTGTGACGATTAATTTTTTTCGTTGCTGCTGTTGTTGTTGTTGTTTACAAACATGAGGGTGTTTTTTTTTTTTGTATGAAAGGTGTTGAAATGCTTTGTTGTTGCAGTGTTTTTTGAAGGTGTCAGATGTGGCTGTGCAATGGATGAGATTACATGAGATTATCAAGTAAATTTGCCAGTTTGGCAGCCCCTTTTAATTAATCATGCGGGGATTATGGCAACGCGTATGTTTTCAACAACATTTCAACTTTCTATGTTTGTTTATTTGTTTGTTTGTTTTGTGGCAGAAGTCAAGCAGCCGATTAGACAGGCGCAACTTTGTTTCAATTCTACGAACGGGCTTCTACGAAATTCGTTCGAGTTTACCTGTGGGATTTTTCGTGTGCCCATTTTGGATAAATCTCCCCTAATAAATGAGTGGGAGTGAGTGAGGATTGCCATAAATGTATTAAGGCATCTCAAGCTCTTTCGCCGTCTGTCTATGATTTCATCAGGCCGAAGGTATAAATCTATTTATTGCACAAACCGATACGCAGCTCGTAACGAATTCTTTAAACGAAATCTTTAAGCATTCTTCGTACAATTAAGCATGCAATAAAATTCAATCAAAAGATTGGACGAGCAGAGTAAATTCGATATTATTACCAATTAGTTGCTCACCTCTAATTTTTGTGGACTTTCAATGATTTTATTGAGTGAAACGGTGCGGAGGCAGCGACTCAATATCACAGCTGCACACCAGCAAACAAACCATGAGAATCTCATGCGGCTCTTGCAATTTTGTTGAGATGTTTCGATTTTATTAGACCGACGCTTTACGCCAGTGGGATAGACAAACATACAACAACAGCAACAAAAGAAGTTAATGTTTATTGAAGCCTGATGTGAGATTATGATGAGAGCATACGAAATGTATGAAGACGAAGACGAACATTTGTTTTTGGTGGCTGTACGACGTTTATGCGCCGAGCAACAGTGGAGGCTCAATAAAGTGTACAAAAACTGTTGATAAATATGAAATAACTGAAAAACCAAAAAAGATATCGTCGTCTCGACTTACTTTAACGCCATACGCATCGTATGGGCATTTGCTCATTTTTTTGTGGTGGTGGTGGTGGTGGTTCTCCATAACCGCCGTCTACTGTGTAGTCATTTCGCTTTAATAGTGAATTAGCACCTCCGAAAAGTGTGTAGGAGATTTTACAACATGATTGCCCAGCAGACAAGGGATTCCTTTGCTCGATGAGCGTTGTTTCACTACACTCCAGTTGTAAGGCCTCACCGGGAGAGCGGCGTATATAAAATGAAATTTAATCAATTCATTTCTTTAAACGTTTATGAGCTTCACACACACGCACACACACACACACACGCATACACACACAGAGCGCGGTATTGAGTCAATGAACATAAAGTGATTATGGCCGTAGCAAAGGGGCAAGACACTAAAATTCCCTGGCCGGATCAAAGCAAAAGGTGTCGCCGTATGAACTTTCATCTCTCCACACCGACAAAAACAGAGAAGAAAAAACCAAAAACAAGAATTATGAATAGAAATCATTTTGTACGCGCCGAATTGACGATTTCTCATAGAAACAAATGGATTTTCACACATTGTTCACACATCACAGTGGAATTATTAGGAAATCGAAAATCTTTAAAATATTTATTAGTACTCCGCTCTTGAATGCCTCGTGCATTTATTGTGTATTGTGGGGTGTATGGAATTTGGTGAATCACACGCCCGAACAAACGGAATCAATTTTAATAGGGAAATTTTTGCTGGATCATTTGAGGGTTGTTCTTTGGCTTGATTGGGTGGTTGAGTTGCGCTCTGTTTGGGCTGGACGCATTGCCATGTAATTTGCGTAACATTGTGATAGATGTTAACAACTGATAATCGTTGCAATCAAAACAAAGGCACACGCCAGTGTGGCAAATTGACGCCGGTCATTTCAATTCCCCCCCCCCACTCCCCTCTACACAACAAACCCATGTAATTGGTATGATGTAATCGGCATGTAAAACAGCCATAACTGACCGTTATCAATATTGCTGTGACAATTGTACGTTGCCGATTGTATCGAGCGTTGCAAACGTTCAATTGGTCAAGGCCCAGGGCGTTGCATTGAAGAGTAATAAATTGCCCGCTAAATGCAAAACGATAAACGGGACGCCTGTCGTTCGAAGAGGTTCCCGCTCCCCTCCGATTGTATTGAAATTGATTGAGGCTGGCGAAATGATAAACTGATTGCAGCAATCACGAACTGCGGTAGCCTCCTTACATACGGCAAACAACGTTGATTGATGGCGGCCGCGGCCATCGCCACAGCAGCAGCAGCAGCCATCTTTGTGTACACATTGATGGGGAGTGCGCATGAGCCAGCCACAAGGGCCACTCCACAAAACTTTCCGTGTGTGTGTGTGTGTAGATGGGCAATCAACTGCCTCCCCGGTTTTTTTCGTGGAGTTTCGCTTTGGTGAACGAAGAAAAAAAAAGCGAAACGTCTGCGACGTGTCCTCAAAACGCTGCTTAGGAGGCTCACGAGCTGGCTGGCATCATCATTGTCATCGGTGCTGCTGCCTATTTCAGCCGAAAATTAGCACAACAAACAATAGGGGGCATCGGACCTTTTGGCCTTTTCCAGGTTTTTCTCATCTCGTTTTGTTTTTAATAAAAGCAAAGCAAAAAAAACGAAATATGAAAATGAAATTTTATTGCGGTTTGACTTTGGATGCCTTTTTGGTAACGAAACGCGAAAAAAAACGAAATATTACCGATAAAGACTCGCTTACGCGCATTCCAGCGCAGAGTTTGTGTGACTACCTTTTCTTTTCTTATTATTTTTTATCTTTTTTTGGTACTTTAACTTCTAAACCGAGATTTACAAGGGTCATTGTAAAAAAATGCCGTATTTTTTGTTCTTGCTCGGACATTTCTCACACAGCCTGCTGCACCGAGCGGCCGTTAATTGCCCGCCATAAAGAAATTACCTTTTCGTCGTCGATTTTTTTTTGGGCATTTTTTTCTCGTTGCCTTTTGAGGTTTGCATTGCCCGCACCGGATTCTAAAAAATGAAATCAATTTCGTTTATTTTTTTCAACACCCACGAGGGTAGAAGGTGTCTCTCTCGCTCTCGCGCTGTTGGCCTACCTAAACGCAGTCGGGCCGTGCAATTTCGCAAACAAACGGAAACGATAATACGTCTTTTCCGTTTTTTATTTGGTCAATAAAAAACACGAACACCGCCGATCCTCTAGTTCTAGTTATCCTAGTTTAATTTCAGTTTTTTCGGTAACGTGTCCGTCTGACGTGCACGGTTTCGCGGAATTTCATTAAAAACGTTTTTTTTTTCGCTACGTTCGACCTTCGCTCGCCTCAATCGCAAATGACACGGTCTGTGCACTGGAATGTAAAAAAATTCGTCTAAAAAATTAAAACAAAAGGAGCACCACCATTCAGCATGCACAGCACAAAGAATGTCACGATGCTGTGGGATTTTGCGAGGTATTAAAAAAACGAGAATTTCCACGAATTCGTCAAGACTGCACTCGTTTTTTATGGGCATTGACTTTTTTAGGGCTCTCAAGAGGCGTAAAAAACAAACACTAATAAATGCCAAAATCTCTGCATTTTCCCCCTTTTTTTCCACTACTGAGGATTTCCAGCGAGCGATGACACATCAACGGTACGGTTATATGAAAAATTGATTGAAGAAACTTGCATTGATTGATTGTGATGGAGTAGTTGGGGAGTGGGGAAATCCAAAAATGTAGCAGAGTAGGAGTTTTCTAATAGAAATTTTTTTTCAATTCACATCAAAGGGAACCATTTCAATGCAAGCAAAAGAAATCATTGAATATCTTCAATTATATGGACGAATATCGTGTACTCGAACAAAAATTGTAAAGACTTCTGCAAGTTTTCCTTAATGTATGTTAAGTACAGTATTGAATATGAATTGTCTTCTGTATACTTACTACAAACTATAACCTTAGAATGAAAGCACACTTAAAAGCGTTTTTATATAGAAATTCAAAAAGGTCTTTTCTCTTTGACATACCGCCACAGAAACCCCAGTCCAATTCATAGAAATTGTCACAAATTTCCATTTTGACCGCCACCAAGTGCCACTTGCTGCAATTTTCATTGGACATGCACGATGAACAGCGTTGGATTTCCAGCGAAATTTCAAAGCACAACGAATGGTCAAAAGCCAAATACCGCCGATACGTGAAACACTACCGAATCGTATGCAAATAAGCGAGCATGCTTGAAGGCACGAAATCATTGGAAATCGTTTACATCACCGCAATTTAGGCAAATCAAGCAGAAATTTGTGAAAACTCCAACGGATCGGTTAGATCAAAAAACGCAAACGCATTAATGCGCTCGCAAGGCATGAAGCGGCAGTGTGATTTTGATGGGCCGTTCGAAAAAAGCAAATTCAACGTAAACATTAATTGCCTATGGGCACATGGTACGCGCCTATTGACCTTCTAATTTTATTGTGGGTTCTCATCACTTAATTTTCCTTTTTGGGACATGCTAAATGTTGTTGTTGTTGTTGTGTGTGTGTTTTTTGTGCCTGTTGGTGTTTGTACGTGTAGTGAAAAATACCCGTTGAAAATTTGAGTTTTTGGCTGGTAACCGCGAAAATTCTTCGTCGGCTAGAGCGACAGAGAGGTATTCGTATTACTTGGAATTATCAAACGTTTATGAGCCGACTGCACTGCAAATCCAATAAAATACTAAACGTTTTCTAAATCTTTTTATATTTGTTGAAAAATTCTTCTTTATTCGCTGCATAACGAGGATTTCTCACATTTGCATGCCCAAATCGAGAATGCACAATGAATTCGCTTGGGACTGTTAGGTAGACAACAATCGACAACAAGCAAAGTATTTAATCGCTAATTATTGAGGTATTTTCGAAGGGGAATGCGTGTAGAGTGAATTTTGTTCTGATAGCACTTCCAAAAAAGTCAGCACTATTTACTTCCTTAAATTCTTAATTTATTTACGTTTTTAAAGTGCGCATATTCGGCTGTGTAATGACCGGAACGAATGCTATAGAAATGGGCTCTACTTGACAAATTGCGGAAATTGCCTCGTGCAACTCAATTAATACTAAATAGTCTACTAAAAACCAACTGGGAAAGCGAACGTAATTTCAATGCATTTGCATTGGCATTCCCACACAGACGTCAGCGCGCACACTCAAGTTGGACTACTTTACATGCCGTCGATCGCAACAGATCTTAAGTGAACGATGCAAAAGCCGGCCAAAGTGATCAGATGCGATGAGAGTGGGAGCGGCGGCCGAGGGAGGCGAACATCAAAGTGACGACGCAACAGGCGGCGACGACATAATTGAAATCACTTAACAGTTTTGTAACGAGACCGCAAAAGACACGACAGCCCAAATGGGTGCCGGCATTGAAATGTGGAGGGGAACACAATCAAAAAGGAAGGAACTGCGAGTGAAGTGGATAATGCCGCCATGTCACCGCACACACACACGCAACAAAAGCCACTGCTAATTGTTTTTTAAGTAGCTCGTTGCTCGAAGATGTTTGAGGGACCTCAACGGAGCACACGTATAAATCATTTTTATGTGGCGCTACGGAAGTTGGCGTATCCATGTTGAGTTTCAAAAATAAAAACACACAAACAGGCTCAGCCATTTGACAAATTTGATCGTACACTTCCGGGAAGCCTCGCAGATTCACTGGTTCCCATTCGGTTGCTGTTTCGCTGCTAATTGCCGCAATTCCCAAATCAATTATGCTCTACAAAAGGCTTCAATTCCAGGCGATACACGCCCACTTTGCGAGACGCGCATCCTTTCGCACTGTTTCTCTGATAATTGGGCATTGACCAAATCCTTTCACAGAACGTGTTCAAAGGTCGCTACACACAGACAGAGCGACATCGGTAGCTGGCCGAAAGAATGGACTACAAGTAGCTGCGAATTAGCAACCCTATCATATTTTTATGACATTCACCTCTTTCGCTCGCTTTGCATACGCGCACGGTGCCTGCGAAACCAAGCCAACCCCTTTTTGCAAATCCTTTTGCCAAATCCATTGCTAAATGTGCTCTTAATATCGCTCATAAAGGGATAATCTCATTTTGTGGGTGGGCGGTAACGCAGCGCACAGCCAGTGATGACCGCTTGACCTGTACGCCATGGCACGGCACGGCACGGCACGACCGAAGCGAAATTCCATGCCATCCACAGGGCTCAGTCGCTACCTTTGATTTTCAAAAGAACGTTTTTCGCATTTCGCCGCCGGCCGCGTTTAATCCTTTCGCTGCCAGCCCCCCGTCACAGAGGCCGTGCCGAGGTGTGTGTTTTCGTTCTAAGCGCACAATTTAGTAACGGGTTAACATGTGATCCCCAGAAATGGGATTATCTGCGATTACTCGCAGTTAATCTGCGAACGTTTCGAGACGACTTAAGCGGAAAGTCAACAGCTTGGTATTGACTTTCAGTCGCTAATCTCGTGCAAATCGCACAAATATTTGTAATTGTTTTGGCGAAAGGTTTGTCTATGTTTTGGCATGCCCAGTCACAGCTCATGTACCCCCCCACAACACAACACAACACAACACAACTCACACAACCGTGAACCGTGAAGAATTTCCCAACGGCAGTGGAGGTGGTGCCGCAACGAAACACAAAGTCGAACAAGTTCAAGCACACACAGGTTCCGCAGCGATTTCGGTACTTTGACTCGAAATCGTAGAAAAGGGGCGACAAAAGTCAAAAAGTCAATGAGCTGAAATTTCCACGAACGGCCATTGCTTTTTATGATTGTTTTTTAATGTTTATTATGGTTTTCCAACAAATTACGCAGAAATGTTGCGTCGAAATGACGCGAAATATGCTCAACGAAGAATTCCGTAAAAATCGTTAAATACAAAAATTTTCTTCGTTTGTACACGAAAATTCACAATTAAGCCTTTTGTGATGAAACCTCTTTTCGCTTGAAATCCTTTCCTATGCGTTCGTTGTGTTTGCACAGAAATTTCCAACGCCATTGCGATGACCTTCTCGGCTTGCGTAAAATTTCGTAACTCATTTACACATTTTCGCCCATAAAAAACGAACAAAATTTTCGCTTTTCGCAGAAACTCTTTTGGCCGCCCTGTCCATCCCTTTTACGAAATATTACCTCGTTCCGTGGCAATCCGTTAACCGTTAACGCAACACAATGTAACTCCTTTCGCCTTCAGTTTTTTAAGGATTCCAAGCGATTGTGTCATAAAGCGTCATAAAACCCGGTGGCCAGGTAGTGGCGAATCCTTGCTTACTCAATGCACGCGAAACCGGCCATTATGCAACAATGGGCCCTCTCGTCGAATTGGTTATATAATCGGGTTATATGGCTCACATCATCACAGCGCTCATCATGTTGTAAACGGCAAAAAAAAACACGCAACGCACAACAATGTCCCTTTTTTGCGACGCTTCACCCGTTAGACAGGAAGAAAAGGCGGAAAAGGAAAAAACACACAGAGAGACAAATAAAAAGTGACTAAAGGCAAATAAATGCACAAAAAAAAAGGAAACGGTCAACGGTGATTATAAAACATTACGAGAGAATGAGTGAGCAAAGCCCAGCCCGTCCAGCCGTACCCTCAGCCTTTTTTTTACGCAAAAACAAAAAACTCAATTTTTTAATGATTTTTTATGAGCGAACGTCAGCATTTCGCCATTGTTTCCCAAAAAAAAATCCTCTAAAATTGCATAGAGTTAGATGTGTGAGCCCGAGAGAGTACCTGCAAAACGAGAGACGAGTTAAGCAACAATGACGTTTGCCTTTCGCTGAGTCCGATCAATACGTAATAGCTGTAAGCGTAAAGACAATCACAAAGTCAAAGAAATTGTAAAAAATTTACAAAAAAAAAAACAACAACAACAATTAAACCCGTCATTGCCATATGCCGCGGAAATCCTTTTGCGTTTGTGCCCTTGAGCTAAAACTGATGATCCTTTGAATGAACGGTGAGCCCAGTGCCCAGTACGTGATTGCCAATAAAAGGCCATCGATTAAAACCGCAAAGGCAATCAATTTAGTGGCACCCCCTGCCCCCAGCCCAGCCGTCCAATAAACGCACAAACCAATTAATGTCAATGCGACAATTGATTAACCACCGTTAGACACCAACGTAAAACCTCAAATACTCACACTATTATCATTGTTGCTGGTGTGCGTATTGTGTGGCTTTGAACCGCATCAGGCAATTAGCAGCGATTCCGGCTCATATAACTCAACGGCCTAATAAAATTGTTTCAATTTGAATTAGTGCACTGATATGTATGTGTTCCTCCCTCCCCCGCCCCACTTACAAAATAAGCTAAAGTCAATGAAAAAGCAAAGAGAGGGCATTTCAATGGCAAACCAAACAAAAACAACAAAGACACCAGCTGGGGTGTCAATTTTGTCATGGCATGCATAGCGGCGAGAGAGTGTGAATGGGAGAGACAGAGTGCAAACGTGAGTGAGGCGATTAATTTGAGAGGGAGTTTTGTTCGTCAACAAAGGGCATACATACATGAATGAATGAATGTATCGATACCACCGAGTAGTGGGAGAGCACAATAGAAAATGCTTGGTCGTTGACAACGAAAGACACACACACACACACGGACGCATAACAACACGAATGATTGGTGCTTTTATGAGAATGATTGGCGTGTTTTTTGTTTTTTGTATGTGAAGCGAGAGCGAGGGTCGATTTTATTAATGGCACCAATTAACTGGTGGTGGGTTTTCTTTCGGTTCGTTTAAACGAGCAGGGAAAACATTTTAAAATTTATTTAATGGGGCCTATTAAATTGTGGGTGAACTGCATTAAGAACAAAAACTGAACAAAAATCATCGAAAAATTGCACTTATCAATGAAATCATTTATCTTGTGTGGCTTCAGTGAAGAAAACAACAACAAAAAATTTTAAGCTCTGATCAGAGCACTGTGCTCCACCAGTTCATTATTAATTTTAAGCAGCCTTCCACTCATTTATCACTGAAAGCCACCCAACGCAATAACCAAGTCTGCAGCTGAGAACATAAGAAAACAATATGGCAGCGAATGTGGAAAGAGAGACAGAGCATAAAAAACGATAACACAGAACACCCCCGACTGAATTGAAAATGGAGCCAAGCCAACCAGCCAGCCAGCCAGCCAGCTCAATTATTACGCTTTTGACGATGTGTCTTTTAACATTATTACGACCAACATTATGAATTGATAAATACGCTTAAGCTCTACGTACATTTGCGCTTTGCTCTTGCTATGCTCGGAATCGGCGAATGCTGATTGGCTGTTGCCTGGTAAAGCGATAATGGGGGAGCAAGAAAGAGATGGCGCTATAATTGTGCTCTCTCCGAGAGATGTATGGTGATTGAGAGGTTTATAAGCGCTTGCACTGAACCACACCCATGTCTTGACTTGGGCGAGCAGAGATGGAGCGACTTTATTACGACATCGACATCGCTCTAGCAGATGTTTGTTTTTGTGGCATTTGGTGGAGATGATGCGGTGGCTCTGAAGTTAAAGTGATTTCTTTGTACTAAAAGTGGTAATTACAACAGACTCTTAAAAAAATGCGTATACAATTTGGAAAGCAGAGAAAACGACAACTTTACGAGCCAATTATAGAAACTCTAAATAGACATTTTTTTTTACAAATAAAGAAAACCATTCAATTTTTACGTTGTTCGTTGTTCAATTCAAAGTTTATACAAAAAATATCAAAAATATGGTAAAATGTGTCTCTTTCTACATGAACGGCTCAGTCCCGGCCAAAACTGTGTGTATCTACGGGCTTGTCCACTCGCACCACTTTCTCGGCCACATTCAAATAAGCCTCGTACTCCACCACATCGGGTGTCGTGTCGTAATGGTAATGGCCGCCCCAATTTGTCGCTGAAAACGAATGAAAATGTTGCAAACGCAAATCCAAATCCTGTAAAGAAAAATTGGGAAATTTTATAAAAACCAACAAACTCATTGCCACTTGTACTGACATGCTCGTGTGTGACCAATGTTCCCACCGCATGCAATTGAGCGGGCATTTCATAGAATTTCAGCCATTCATTGAGTTGCTCCTCATCGGTGATCGGGGTGGCACTGAAATCCCTCATGACATGCTGATGCACTTTGCCCTTTTTCACCAGAAACAAACCACCCATACCTGCAAATGTTTCCTTAAACGTGTCCAGAAAATGAAAAATTCTCTTTAACGCACTCACCCACACATTTCTCCTTGTATCTGTCGCTTAGGCCCTGCCGTATGCATTCAATGAAATTCTGGTCGCCCGTACGTTTATGGCATTTAATCTTCAACACTGGCCCACCATCGCCACGACACACAAACAAATTCAACAGCAAAGCGCAACGATGCTCGTCCTGCGGTATCCGCTCCAGCTGGCACCGCTCGTCGTCGCCCACGACTTTGGCTGTGTAGCTGCCATTTTGAACGACCCCATCCGCCGAGACGGCCATATTGAAGATGCCCTCGCAATTGGAGTTGCGTACGGGATATGGCCCAGCACCGGCGCCACACGCGAAAAGCCTGCCCGGGCCACCCAGACATTTCTCGGAAATCTCTTTGATGTTGTACAATTTAGAGCGTTGCACTAGTGGCAGCAAGTAAGGTGGACCACCGACTTCCAAAAGCAGTGGAGATCCGCCTAGGCCTTTTCAAAATGCCCCCAAAATAGATCATATACGATAGTTACGCTAATTTATGCTACATACCCGAAGCCATGAGGCCATGCTCTTTCAAATCTGGACATTCGCTGACTTCCACAGAAACGGTGTCAAAATTTTTACACAACGCCTTTTGTACAACTGCGAAACAAAGTCAGAAAATTCCATATTAGAAAACTTCAAATTTTACCAACATTTTTAGACTGCACTGTAGAAAGAAGCTTTGAGCACAATTAATCACAGATTGCATCTTTACTCACAAAAGCTCTTAAAGTTAGCTTTTCAAAAGTACAGGTAATTCACCTCTGAGCGATATAGAGAGAGCAACTCTTTTCAGCCCAGAGCGTACAGAGAGACACCCACCGCTTCCCCAACACATTCCCTCATCTATTTATATGCGCGCTTCCACTTGATTGAAACTTGAATGAATGCATGAAAAACACTTACCCTCTTGTAGTTCGGTCAATGACGGCATATGAAGGGGCTTCTCTTCGAACAAAAGTTCGTGCGTTGGCAAAGCAGAGTTCATATTTACAAATTACAAAAAATGGATGTAGCAGCAACAAAATTGAGTGCAAATATTCTTAGAGAATGCGCAAACAAGTGCAATGCAATTCCACACAGCTTGAGGTGATCAACAAGACTGAATTGTAAATTACTGGAGAATGGGTTGAAAGTAAACATAACGACAACAACAACAACAATTTAAGTGATTTGTTGTGGTGTGAGTACTTGAGTTAGTTTTTCAGTGTGCTTTTGGAGAGCCCATAGATAAGATAAAAGTTTATGAGACTTATTATATTATCCTAAGAATGCAATTTAATGGACAATTAATTAAAGGTAATTAGTAAAAAAAACAGTAAACGATTTTTTACATTTTTTTTTGAAAATTTCCATAAATACCAAAATAGGCGTATTTCAAAACTAACAAATTGTCTTGTTTGACCTCTATTAATTTTGTTTACAAACACAAAAAGCTCCTCTGATAATGAATGCAATAAACCGCATTCTACTAATGAAAGCTCGGTTGATAACGAATCGGGGTCATTGTCATTGAAAGGCAATAGGAGATTTGCATTTCTTTAAAATTTGATTTAACATAAAACCACCAAAAACCGACGATTTAACATTCTTTTATATCAAATAAGACCACTTAGGCTAATACCGGCTCGCTCATTGGCTAATTGGTCTAATTGGTGTGTGGTGAACTGAACGCACCCCTTGAAATGCAGGGCTGTTCATTTTTGACGTTTAATGCTATAGGAAGATTGAACAATAATATTGAATCTGTATGTCAATACCATAGAAACCCTAGGGTTTTGCCATTGACAATAAGTGCTGTAAATCAAACAATCTGCAAGTGAAACCTCATAAATTTCTATTTTTATTTGTTGTTTTTGCCAAGTGACGCGGTCTTCGTGTCTGCTTTTTTGTGTGGCTATTTTCAATAGTCCGTTTTGTTGTTGTTTTCGGTGACAAAAAAGCGAGCAAAAAGTGTACTTTTTACGAAAATTCCATCATCCCCAAACGGATCATCAGTCATTGACAGGTTCACCAGATGAGTCTAGGAAAAATGCATTTTTTTGGCAAACGAACGTAGGCGCTGATTTTGTTAGACGACTTCATTACATTTTCTTTATGCATTTTGTAAAATAGTTCTGAGATTTTTGAAGTGACCAAAAACTGCAAAATTCCCTACAGAAAAATTTAGTTAATTAGTGTGTAAAGTAAATATATAATATACAAATATTCCTTCGAAAGTGCATGCAGTGAAATTACATATAGCAGAGAACATGGGCGCTGTGTTGGCAAAATTCAGGGTTCGTACATGATTGTTGTTGTTGTTGTTGTGGTTATTGAAATTATTTTGAATAATTCATTTGAGACCCAACCATACGAACTGCGTACATGTATTTAACATAATCACCCCGTTCTATATATAGAAAGAGAAGACCACCGAGCAATTGCTCGAGAACTTGGATGAGCGCATCAAGCAAATCGAAAAATACTCATCGAACACACAAGAGCAAAAGAAGCGGGTCGTCGGCAATTTTCTGGCCGTATCGATCGGAGTCTATGTGATCGCATTTCTGGTGTTCTATTTCGTCTATTTCCCGCCCACATGGAAGGAGCGCATCATCTACTCAGTGCCATTGCTGCTGTTCCCCTTTATGTATGTGTGCCGCAGACCTTGAGCCGCAACGCGTCTGTTTCATGCAAAATCATGTTCTTTTTGTAATTACAGTATAATTCTCCTACGAAAGCTGTTCACATGGTATTTCCAACGAAAACTCAATCGCAACTCGGACAAATTGTTTGCACTGAGAGGCGAAAAGAAGAAACTCTTGGAGCAGGTCATGGACAAGGAAACCTATAAAGTGAGTTGAGTGTCGCTTTGTCGTTGTGGATGTGTTAAATTTCAGTTTTGTTTGCGTTTCCGCTACAGGTGGCCGTCAATTTGTTGAATCGTTTCGGTGAGAGACCAACGAACGTACGCCCTACGATCGGTGAGTCAGTCATTTACAGTTTCTTTGCAAAGACTTTAATGAATCATCTCATCATTGTTTATCACTAACCACCAACCGCAGGAATGACTCCACGTGCAACCAACTCGAACACACGCCTATCGCTCAGTCAGTCGCAGCATGCCTTGGGGGCACCCACCGCATCCGGCAGCACAACCAGCCTCAGAGCAATGAATTCATCGCTGATGGTCACACCGGCACGCAATCCGTCTGCCACCTCGCTGCAGGACGTAAATAGGCAGTTGGCCCTAACGCCGGCACCACACGGCGCCAATCAAGAGTTGCGTCAAAGACGCACGCCCTTTCCCATACTCGACAACAGCAGTAAAAGCGTTTTCGAGCGCATTGTCGATGTGTTGATCGGAGATGGGCCACAAGATCGTTTGGCCATGATCTGCAAGGAGTGCCACGGCCACAATGGTAAGCGCGGTGGAGAGCCGGCCTTGTTGTGAGCTTCATGTGTGTGTGTGTGTGTGTTTTGCTTTGCAGGAATGGCTCTGAAGGAGGAATTCGACTATGCCACATTCCGTTGCGCCTTCTGTTCCACGCTGAATCCGTCGCGCAAGTCCCGTCCCGTGGCCCCTCGTTTGCCGGAACAAACGAGTTTCATTGCCAGACGCAAGACCAGCACGTCGGATTCCTCATCGGATAATGACTCGGAAGGTTCGTGTGTGTAAAATTTTACATTTTTTTTTTTGGAATAATTTGTGTTTTGTTGCCATTTCTCTAGATGATAACACCCCAGCAAGAGAGCCCAGTGACTCTGATGTCCCATTTGCTATGGATCAAGATGATTTAGCGCAAAATGTTGAGCATTCAGATGAAAAGTGCAACGAAGAGGAAAACGTTGTGGCCTCGAAAGAAGTTGACAGCGAAATTGAGTCGGCAGCGCCAAAAGAAGCGCACGTTGACACACAGCAGGACTCATGAGCTGTCTTGATGTTTTTGAAGATAATGTGGGGTGAAAGTTGTTATTGTAATTAACAATAGTCGTCAGTCAGCAAACAAATTTTGCGTGCTCGATTTAGTCAACAACAAAAGACTCGAAAAGAAAAAATTGTATAATGAAGCTTCAAGCCGACAAACAACAACAATTGTAATTGTATGAAGCAAGAAAGGACGTAAGTAAGGAAGCAAGGATGCCAATGGAAAACTACATCTATCTCTTTCCCCCCACAACCCCCCCCCCCCCCACAAGCTGTAACAACTTAAAATCTTTCTACTGGCGGTGGTCGCTCCAAGGGACTGCCCAAACATTTCTAAATGATATTTTGTTACTGAATTTATTAAGAGTACTGAAACTAACTTAACACTGATTAGCAATTATATTTTTTTTATTAATTTATTATTAATTAAATAAATCAAACTGAATTTGTTACGAATTTCGCCAGAGCGAGAACAACTCCATGACTGAAGGGAATTGCGACAACGAAAATTTCCAAATGCCTATCGATTGGCCACACCGTTTGTGGCTATAACGTATGTTGGATTTTGCCACAACAACAACACCAACAACAACGATCGAACATAAAACGATTACGTCAGCGGAACGGCAACATGCATAAATTAACTATTAAGCAGCATTATTTAAGTCGCCTGAGAGCGTGTGAGTGTGAAACCGAGACCTGCGCAATGTTACAAATCAAGGCTAACCGGCACAGCGCTGAAAATGCACTCAAACGTTTTGGTGCCTCGCTAAATACATTTTGCAGCGCGTCAAGAATGCCCACCTACAACTTTTGGCTAATTAAAGATAAATCCCTCTCGTACACCCAGCCATATAAAGGAAGTCGCTATCGAAGTTTGCCCAACTTTAAGGCGCTGGGGGGCT
>BPGF.scaffold_1
TCGTCGGAGTCAGATGGATGCGCTTGGTCGAGGGCTATCTGCACATGGGAACCTCGCTGGGGAATGTTGGCAATGACGGGGCGGATTCAAATGATGTGGTACCGAAGTAGAAGTAGACCCTGACTGCCCGGGTTGACCACGACAGATATTCCCAAACTACGTACCAGCCATGCCATTCCTCCGTGCCACCGGGATCTATCGGGTCGCGACTCTGTTCATTTCCAGTCCGGCGCACCTCATCTGGCGGATGGGGCGCACCGCGTACCTTGCCCGGCTGACCGTGGTGCATGTCATCGCCGGCATTGTGCTCGCGCCGGGTGTGCACGCCGTGACTTTCCCCTACTACCGTTGGATTGGTTGCGGTAGCGCGGCGTTATTTAGTGGATCAAAAGCGCTGGATGGTTGGGGCCAGCCCTGTCTGTGTTCTTTTTCAGGCCTTGATGCAGATCGGAACGCTCCACATCGCTGCCCTCTAAATAGTGCTCCGCAGCTGAATCGGCGCACCTTCCGCCGATCGGCAACGCGGCCTGCATCGTGGCCCCGGGCATGGTTTCACGCGACAATGGGGCGGTGGCACAGCCGTGCCGCGTACAAGAACGGATCAACCACACCCCTCATGCGTACCTTTGTAATGCGAGCGCGGGCCGCGCCCACGGACCGCCAGAAGCTGCTGGCCTCGGTGGGTCAGGACGCCCATACCGAAATCCTGGCGCACACGCTGATGAACGCGATCTTCGTGGCGCAGTCACACCGCCCCGACGTCGTGGTCTATCTGGTGCTGGAAAGCACGCAGGACTTCTCCCGCACCGTGCGCTTTGAAGTGAACGCCATGCATGAGTTCAACGGCTTCCATGAGGCCGCGCTGCTGGGCAAGTTCGCCAAGGCGCTGGATGTCTCGCAGGGCATGGGCAAGGAACAATCGCGGCCGGTGGAATCCGGGGTCACGGTGCGCACGCTGAGCTTCGAGCGGCTGATGCAGGAACTGGCCGAGGACCACCAGTTGTTCCTGATGGACCCGAAAGGCACGCCGATCCGTGAGCAGGTGTTCGCCGACAACCCCTGCTTCGTGTTGACCGACCATATCCCGATGCCTAAGAAAGTGATCCCCAGCCTCGAACGGATGGGCGCGCAGAAGATCACCCTGGGCTCGAAGATGCTGTTCGCCTCGCAGTGCGTGGTGTTGATCCACCACGCGTTGGACGAGCGCTGAAGCCGGGAGGCCGGGTTGATCTCAACCATCCCGCGCGTCACTGGCGTCCCTTTCCGGTCTGTAACTACAGGCGGAGCTAAGGGTTTTAAATAGAGGTCGAAAGCAGGTGTCGGAGGGGGTCTATCAAGTCCACCTAGATAGTTGGAATTCGAACGTCTTATTTTTAATCAAGCCTGACTCGGGCGTTGGTACGGGTCGGGTGTCAAAAATGGATCGGATAACATTTCCGCTTGAGTCGCGCCGATGTCGAGGCGCATCAACGAAGCTCCCTCCATCCCACTTTTTCTCAATCGCTACGCACATGTGAAGCCGATTGAGCTTGGCTGATATGCCAACCTGATCAGAGAAGTACGTCATGACGAAAAGCTACGATCCACCTCTCACCGTAGGTCTGAACGGCCCTCTCTATCGCGTCGATAAAACGATACGTCAGGCCCAGAAGCAGCTTGATGCCGCGGTTGACGCAAAGCGTCTTCACACCAGCAACAATCTGGCAAACGAAAGGCACTTTGCCATCGTCCGTGTACGT
