# Supplementary material for: Sepsid even-skipped Enhancers Are Functionally Conserved in Drosophila Despite Lack of Sequence Conservation
Source: PLoS Genet. 2008 Jun 27;4(6):e1000106. doi: 10.1371/journal.pgen.1000106 (PMC2430619; doi:10.1371/journal.pgen.1000106)
Supplement: Dataset S1 — Fosmid and locus sequences. (0.18 MB GZ) [file pgen.1000106.s010.gz › fosmids/fosmids.gff3]

BPGF.scaffold_0	GeneWise	CDS	32321	32390	0.00	-	0	ID=1;translation_id=FBpp0072531;gene_id=FBgn0035189
BPGF.scaffold_0	GeneWise	CDS	31922	32014	0.00	-	2	ID=1;translation_id=FBpp0072531;gene_id=FBgn0035189
BPGF.scaffold_0	GeneWise	CDS	31414	31860	0.00	-	2	ID=1;translation_id=FBpp0072531;gene_id=FBgn0035189
BPGF.scaffold_0	GeneWise	CDS	31189	31355	0.00	-	2	ID=1;translation_id=FBpp0072531;gene_id=FBgn0035189
BPGF.scaffold_0	GeneWise	CDS	30957	31127	0.00	-	0	ID=1;translation_id=FBpp0072531;gene_id=FBgn0035189
BPGF.scaffold_0	GeneWise	mRNA	30957	32390	470.18	-	.	ID=1;translation_id=FBpp0072531;gene_id=FBgn0035189;gene_name=CG9119
BPGF.scaffold_0	GeneWise	CDS	17389	17521	0.00	+	0	ID=2;translation_id=FBpp0087478;gene_id=FBgn0000606
BPGF.scaffold_0	GeneWise	CDS	17653	18623	0.00	+	2	ID=2;translation_id=FBpp0087478;gene_id=FBgn0000606
BPGF.scaffold_0	GeneWise	mRNA	17389	18623	555.19	+	.	ID=2;translation_id=FBpp0087478;gene_id=FBgn0000606;gene_name=eve
BPGF.scaffold_0	GeneWise	CDS	9727	9849	0.00	-	0	ID=3;translation_id=FBpp0086402;gene_id=FBgn0034061
BPGF.scaffold_0	GeneWise	CDS	9533	9664	0.00	-	0	ID=3;translation_id=FBpp0086402;gene_id=FBgn0034061
BPGF.scaffold_0	GeneWise	CDS	9299	9466	0.00	-	0	ID=3;translation_id=FBpp0086402;gene_id=FBgn0034061
BPGF.scaffold_0	GeneWise	CDS	9160	9228	0.00	-	0	ID=3;translation_id=FBpp0086402;gene_id=FBgn0034061
BPGF.scaffold_0	GeneWise	mRNA	9160	9849	339.37	-	.	ID=3;translation_id=FBpp0086402;gene_id=FBgn0034061;gene_name=CG8386
BPGF.scaffold_0	GeneWise	CDS	33817	34046	0.00	+	0	ID=4;translation_id=FBpp0087809;gene_id=FBgn0033309
BPGF.scaffold_0	GeneWise	CDS	34119	34251	0.00	+	1	ID=4;translation_id=FBpp0087809;gene_id=FBgn0033309
BPGF.scaffold_0	GeneWise	CDS	34320	34380	0.00	+	0	ID=4;translation_id=FBpp0087809;gene_id=FBgn0033309
BPGF.scaffold_0	GeneWise	CDS	34462	34818	0.00	+	2	ID=4;translation_id=FBpp0087809;gene_id=FBgn0033309
BPGF.scaffold_0	GeneWise	CDS	34888	35060	0.00	+	2	ID=4;translation_id=FBpp0087809;gene_id=FBgn0033309
BPGF.scaffold_0	GeneWise	mRNA	33817	35060	288.99	+	.	ID=4;translation_id=FBpp0087809;gene_id=FBgn0033309;gene_name=CG8735
BPGF.scaffold_2	GeneWise	CDS	67	234	0.00	+	0	ID=5;translation_id=FBpp0072531;gene_id=FBgn0035189
BPGF.scaffold_2	GeneWise	CDS	296	466	0.00	+	0	ID=5;translation_id=FBpp0072531;gene_id=FBgn0035189
BPGF.scaffold_2	GeneWise	mRNA	67	466	219.46	+	.	ID=5;translation_id=FBpp0072531;gene_id=FBgn0035189;gene_name=CG9119
BPWG.scaffold_0	GeneWise	CDS	12766	12901	0.00	+	0	ID=1;translation_id=FBpp0087478;gene_id=FBgn0000606
BPWG.scaffold_0	GeneWise	CDS	13072	14099	0.00	+	2	ID=1;translation_id=FBpp0087478;gene_id=FBgn0000606
BPWG.scaffold_0	GeneWise	mRNA	12766	14099	588.37	+	.	ID=1;translation_id=FBpp0087478;gene_id=FBgn0000606;gene_name=eve
BPWG.scaffold_0	GeneWise	CDS	32407	32758	0.00	-	0	ID=2;translation_id=FBpp0072531;gene_id=FBgn0035189
BPWG.scaffold_0	GeneWise	CDS	32168	32334	0.00	-	2	ID=2;translation_id=FBpp0072531;gene_id=FBgn0035189
BPWG.scaffold_0	GeneWise	CDS	31574	31744	0.00	-	0	ID=2;translation_id=FBpp0072531;gene_id=FBgn0035189
BPWG.scaffold_0	GeneWise	mRNA	31574	32758	357.26	-	.	ID=2;translation_id=FBpp0072531;gene_id=FBgn0035189;gene_name=CG9119
BPWG.scaffold_0	GeneWise	CDS	2806	2928	0.00	-	0	ID=3;translation_id=FBpp0086402;gene_id=FBgn0034061
BPWG.scaffold_0	GeneWise	CDS	2600	2731	0.00	-	0	ID=3;translation_id=FBpp0086402;gene_id=FBgn0034061
BPWG.scaffold_0	GeneWise	CDS	2371	2538	0.00	-	0	ID=3;translation_id=FBpp0086402;gene_id=FBgn0034061
BPWG.scaffold_0	GeneWise	CDS	2219	2287	0.00	-	0	ID=3;translation_id=FBpp0086402;gene_id=FBgn0034061
BPWG.scaffold_0	GeneWise	mRNA	2219	2928	339.77	-	.	ID=3;translation_id=FBpp0086402;gene_id=FBgn0034061;gene_name=CG8386
BPXI.scaffold_0	GeneWise	CDS	21014	21083	0.00	-	0	ID=1;translation_id=FBpp0072531;gene_id=FBgn0035189
BPXI.scaffold_0	GeneWise	CDS	20120	20668	0.00	-	2	ID=1;translation_id=FBpp0072531;gene_id=FBgn0035189
BPXI.scaffold_0	GeneWise	CDS	19894	20060	0.00	-	2	ID=1;translation_id=FBpp0072531;gene_id=FBgn0035189
BPXI.scaffold_0	GeneWise	CDS	19613	19783	0.00	-	0	ID=1;translation_id=FBpp0072531;gene_id=FBgn0035189
BPXI.scaffold_0	GeneWise	mRNA	19613	21083	484.81	-	.	ID=1;translation_id=FBpp0072531;gene_id=FBgn0035189;gene_name=CG9119
BPXI.scaffold_0	GeneWise	CDS	3766	3901	0.00	+	0	ID=2;translation_id=FBpp0087478;gene_id=FBgn0000606
BPXI.scaffold_0	GeneWise	CDS	4020	5011	0.00	+	2	ID=2;translation_id=FBpp0087478;gene_id=FBgn0000606
BPXI.scaffold_0	GeneWise	mRNA	3766	5011	579.35	+	.	ID=2;translation_id=FBpp0087478;gene_id=FBgn0000606;gene_name=eve
BPXI.scaffold_0	GeneWise	CDS	26084	26313	0.00	+	0	ID=3;translation_id=FBpp0087809;gene_id=FBgn0033309
BPXI.scaffold_0	GeneWise	CDS	26412	26544	0.00	+	1	ID=3;translation_id=FBpp0087809;gene_id=FBgn0033309
BPXI.scaffold_0	GeneWise	CDS	26623	26686	0.00	+	0	ID=3;translation_id=FBpp0087809;gene_id=FBgn0033309
BPXI.scaffold_0	GeneWise	CDS	26764	27108	0.00	+	2	ID=3;translation_id=FBpp0087809;gene_id=FBgn0033309
BPXI.scaffold_0	GeneWise	CDS	27174	27346	0.00	+	2	ID=3;translation_id=FBpp0087809;gene_id=FBgn0033309
BPXI.scaffold_0	GeneWise	mRNA	26084	27346	264.75	+	.	ID=3;translation_id=FBpp0087809;gene_id=FBgn0033309;gene_name=CG8735
BPXI.scaffold_0	GeneWise	CDS	23121	23816	0.00	+	0	ID=4;translation_id=FBpp0074090;gene_id=FBgn0052573
BPXI.scaffold_0	GeneWise	mRNA	23121	23816	92.43	+	.	ID=4;translation_id=FBpp0074090;gene_id=FBgn0052573;gene_name=CG32573
BPYI.scaffold_0	GeneWise	CDS	20846	20978	0.00	+	0	ID=1;translation_id=FBpp0087478;gene_id=FBgn0000606
BPYI.scaffold_0	GeneWise	CDS	21104	22077	0.00	+	2	ID=1;translation_id=FBpp0087478;gene_id=FBgn0000606
BPYI.scaffold_0	GeneWise	mRNA	20846	22077	554.82	+	.	ID=1;translation_id=FBpp0087478;gene_id=FBgn0000606;gene_name=eve
BPYI.scaffold_0	GeneWise	CDS	34810	34957	0.00	-	0	ID=2;translation_id=FBpp0072531;gene_id=FBgn0035189
BPYI.scaffold_0	GeneWise	CDS	34578	34744	0.00	-	2	ID=2;translation_id=FBpp0072531;gene_id=FBgn0035189
BPYI.scaffold_0	GeneWise	CDS	34345	34515	0.00	-	0	ID=2;translation_id=FBpp0072531;gene_id=FBgn0035189
BPYI.scaffold_0	GeneWise	mRNA	34345	34957	287.59	-	.	ID=2;translation_id=FBpp0072531;gene_id=FBgn0035189;gene_name=CG9119
BPYI.scaffold_0	GeneWise	CDS	13584	13706	0.00	-	0	ID=3;translation_id=FBpp0086402;gene_id=FBgn0034061
BPYI.scaffold_0	GeneWise	CDS	13393	13524	0.00	-	0	ID=3;translation_id=FBpp0086402;gene_id=FBgn0034061
BPYI.scaffold_0	GeneWise	CDS	13155	13322	0.00	-	0	ID=3;translation_id=FBpp0086402;gene_id=FBgn0034061
BPYI.scaffold_0	GeneWise	CDS	13015	13083	0.00	-	0	ID=3;translation_id=FBpp0086402;gene_id=FBgn0034061
BPYI.scaffold_0	GeneWise	mRNA	13015	13706	337.73	-	.	ID=3;translation_id=FBpp0086402;gene_id=FBgn0034061;gene_name=CG8386
BUXF.scaffold_0	GeneWise	CDS	15709	15778	0.00	+	0	ID=1;translation_id=FBpp0072531;gene_id=FBgn0035189
BUXF.scaffold_0	GeneWise	CDS	16104	16652	0.00	+	2	ID=1;translation_id=FBpp0072531;gene_id=FBgn0035189
BUXF.scaffold_0	GeneWise	CDS	16716	16882	0.00	+	2	ID=1;translation_id=FBpp0072531;gene_id=FBgn0035189
BUXF.scaffold_0	GeneWise	CDS	16978	17148	0.00	+	0	ID=1;translation_id=FBpp0072531;gene_id=FBgn0035189
BUXF.scaffold_0	GeneWise	mRNA	15709	17148	485.35	+	.	ID=1;translation_id=FBpp0072531;gene_id=FBgn0035189;gene_name=CG9119
BUXF.scaffold_0	GeneWise	CDS	32223	32358	0.00	-	0	ID=2;translation_id=FBpp0087478;gene_id=FBgn0000606
BUXF.scaffold_0	GeneWise	CDS	31636	32105	0.00	-	2	ID=2;translation_id=FBpp0087478;gene_id=FBgn0000606
BUXF.scaffold_0	GeneWise	mRNA	31636	32358	404.41	-	.	ID=2;translation_id=FBpp0087478;gene_id=FBgn0000606;gene_name=eve
BUXF.scaffold_0	GeneWise	CDS	40779	40901	0.00	+	0	ID=3;translation_id=FBpp0086402;gene_id=FBgn0034061
BUXF.scaffold_0	GeneWise	CDS	40990	41121	0.00	+	0	ID=3;translation_id=FBpp0086402;gene_id=FBgn0034061
BUXF.scaffold_0	GeneWise	CDS	41185	41352	0.00	+	0	ID=3;translation_id=FBpp0086402;gene_id=FBgn0034061
BUXF.scaffold_0	GeneWise	CDS	41420	41488	0.00	+	0	ID=3;translation_id=FBpp0086402;gene_id=FBgn0034061
BUXF.scaffold_0	GeneWise	mRNA	40779	41488	338.82	+	.	ID=3;translation_id=FBpp0086402;gene_id=FBgn0034061;gene_name=CG8386
BUXF.scaffold_0	GeneWise	CDS	7108	7337	0.00	-	0	ID=4;translation_id=FBpp0087809;gene_id=FBgn0033309
BUXF.scaffold_0	GeneWise	CDS	6878	7010	0.00	-	1	ID=4;translation_id=FBpp0087809;gene_id=FBgn0033309
BUXF.scaffold_0	GeneWise	CDS	6745	6808	0.00	-	0	ID=4;translation_id=FBpp0087809;gene_id=FBgn0033309
BUXF.scaffold_0	GeneWise	CDS	6326	6670	0.00	-	2	ID=4;translation_id=FBpp0087809;gene_id=FBgn0033309
BUXF.scaffold_0	GeneWise	CDS	6087	6259	0.00	-	2	ID=4;translation_id=FBpp0087809;gene_id=FBgn0033309
BUXF.scaffold_0	GeneWise	mRNA	6087	7337	260.85	-	.	ID=4;translation_id=FBpp0087809;gene_id=FBgn0033309;gene_name=CG8735
BUXF.scaffold_0	GeneWise	CDS	1216	1755	0.00	-	0	ID=5;translation_id=FBpp0087810;gene_id=FBgn0033308
BUXF.scaffold_0	GeneWise	mRNA	1216	1755	281.21	-	.	ID=5;translation_id=FBpp0087810;gene_id=FBgn0033308;gene_name=CG8736
BUXF.scaffold_0	GeneWise	CDS	12659	13348	0.00	-	0	ID=6;translation_id=FBpp0074090;gene_id=FBgn0052573
BUXF.scaffold_0	GeneWise	mRNA	12659	13348	96.52	-	.	ID=6;translation_id=FBpp0074090;gene_id=FBgn0052573;gene_name=CG32573
BUXF.scaffold_1	GeneWise	CDS	371	600	0.00	+	0	ID=7;translation_id=FBpp0087809;gene_id=FBgn0033309
BUXF.scaffold_1	GeneWise	CDS	698	830	0.00	+	1	ID=7;translation_id=FBpp0087809;gene_id=FBgn0033309
BUXF.scaffold_1	GeneWise	CDS	900	963	0.00	+	0	ID=7;translation_id=FBpp0087809;gene_id=FBgn0033309
BUXF.scaffold_1	GeneWise	CDS	1038	1382	0.00	+	2	ID=7;translation_id=FBpp0087809;gene_id=FBgn0033309
BUXF.scaffold_1	GeneWise	CDS	1449	1549	0.00	+	2	ID=7;translation_id=FBpp0087809;gene_id=FBgn0033309
BUXF.scaffold_1	GeneWise	mRNA	371	1549	255.08	+	.	ID=7;translation_id=FBpp0087809;gene_id=FBgn0033309;gene_name=CG8735
FCGB.scaffold_0	GeneWise	CDS	7441	7581	0.00	-	0	ID=1;translation_id=FBpp0080662;gene_id=FBgn0003896
FCGB.scaffold_0	GeneWise	mRNA	7441	7581	109.62	-	.	ID=1;translation_id=FBpp0080662;gene_id=FBgn0003896;gene_name=tup
FSIG.scaffold_0	GeneWise	CDS	23966	24088	0.00	+	0	ID=1;translation_id=FBpp0086402;gene_id=FBgn0034061
FSIG.scaffold_0	GeneWise	CDS	24154	24285	0.00	+	0	ID=1;translation_id=FBpp0086402;gene_id=FBgn0034061
FSIG.scaffold_0	GeneWise	CDS	24346	24513	0.00	+	0	ID=1;translation_id=FBpp0086402;gene_id=FBgn0034061
FSIG.scaffold_0	GeneWise	CDS	24573	24641	0.00	+	0	ID=1;translation_id=FBpp0086402;gene_id=FBgn0034061
FSIG.scaffold_0	GeneWise	mRNA	23966	24641	338.67	+	.	ID=1;translation_id=FBpp0086402;gene_id=FBgn0034061;gene_name=CG8386
FSIG.scaffold_0	GeneWise	CDS	42715	43368	0.00	+	0	ID=2;translation_id=FBpp0087746;gene_id=FBgn0033365
FSIG.scaffold_0	GeneWise	mRNA	42715	43368	225.88	+	.	ID=2;translation_id=FBpp0087746;gene_id=FBgn0033365;gene_name=CG8170
FSIG.scaffold_0	GeneWise	CDS	14995	15127	0.00	-	0	ID=3;translation_id=FBpp0087478;gene_id=FBgn0000606
FSIG.scaffold_0	GeneWise	CDS	14829	14869	0.00	-	2	ID=3;translation_id=FBpp0087478;gene_id=FBgn0000606
FSIG.scaffold_0	GeneWise	mRNA	14829	15127	90.55	-	.	ID=3;translation_id=FBpp0087478;gene_id=FBgn0000606;gene_name=eve
FSIG.scaffold_0	GeneWise	CDS	14635	14792	0.00	-	0	ID=4;translation_id=FBpp0087478;gene_id=FBgn0000606
FSIG.scaffold_0	GeneWise	CDS	13873	14599	0.00	-	1	ID=4;translation_id=FBpp0087478;gene_id=FBgn0000606
FSIG.scaffold_0	GeneWise	mRNA	13873	14792	300.44	-	.	ID=4;translation_id=FBpp0087478;gene_id=FBgn0000606;gene_name=eve
FSIG.scaffold_0	GeneWise	CDS	300	381	0.00	+	0	ID=5;translation_id=FBpp0072531;gene_id=FBgn0035189
FSIG.scaffold_0	GeneWise	CDS	651	743	0.00	+	2	ID=5;translation_id=FBpp0072531;gene_id=FBgn0035189
FSIG.scaffold_0	GeneWise	CDS	792	982	0.00	+	2	ID=5;translation_id=FBpp0072531;gene_id=FBgn0035189
FSIG.scaffold_0	GeneWise	mRNA	300	982	156.72	+	.	ID=5;translation_id=FBpp0072531;gene_id=FBgn0035189;gene_name=CG9119
FSIG.scaffold_1	GeneWise	CDS	1935	2164	0.00	+	0	ID=6;translation_id=FBpp0087809;gene_id=FBgn0033309
FSIG.scaffold_1	GeneWise	CDS	2234	2366	0.00	+	1	ID=6;translation_id=FBpp0087809;gene_id=FBgn0033309
FSIG.scaffold_1	GeneWise	CDS	2424	2484	0.00	+	0	ID=6;translation_id=FBpp0087809;gene_id=FBgn0033309
FSIG.scaffold_1	GeneWise	CDS	2556	2900	0.00	+	2	ID=6;translation_id=FBpp0087809;gene_id=FBgn0033309
FSIG.scaffold_1	GeneWise	CDS	2960	3060	0.00	+	2	ID=6;translation_id=FBpp0087809;gene_id=FBgn0033309
FSIG.scaffold_1	GeneWise	mRNA	1935	3060	272.98	+	.	ID=6;translation_id=FBpp0087809;gene_id=FBgn0033309;gene_name=CG8735
FSIG.scaffold_1	GeneWise	CDS	6119	6580	0.00	+	0	ID=7;translation_id=FBpp0087810;gene_id=FBgn0033308
FSIG.scaffold_1	GeneWise	mRNA	6119	6580	302.47	+	.	ID=7;translation_id=FBpp0087810;gene_id=FBgn0033308;gene_name=CG8736
FSIG.scaffold_8	GeneWise	CDS	37	204	0.00	+	0	ID=8;translation_id=FBpp0072531;gene_id=FBgn0035189
FSIG.scaffold_8	GeneWise	CDS	266	436	0.00	+	0	ID=8;translation_id=FBpp0072531;gene_id=FBgn0035189
FSIG.scaffold_8	GeneWise	mRNA	37	436	223.66	+	.	ID=8;translation_id=FBpp0072531;gene_id=FBgn0035189;gene_name=CG9119
FSIG.scaffold_10	GeneWise	CDS	602	677	0.00	-	0	ID=9;translation_id=FBpp0072531;gene_id=FBgn0035189
FSIG.scaffold_10	GeneWise	CDS	368	534	0.00	-	2	ID=9;translation_id=FBpp0072531;gene_id=FBgn0035189
FSIG.scaffold_10	GeneWise	CDS	136	306	0.00	-	0	ID=9;translation_id=FBpp0072531;gene_id=FBgn0035189
FSIG.scaffold_10	GeneWise	mRNA	136	677	257.90	-	.	ID=9;translation_id=FBpp0072531;gene_id=FBgn0035189;gene_name=CG9119
FSIH.scaffold_0	GeneWise	CDS	2556	3748	0.00	-	0	ID=1;translation_id=FBpp0087746;gene_id=FBgn0033365
FSIH.scaffold_0	GeneWise	CDS	2374	2498	0.00	-	1	ID=1;translation_id=FBpp0087746;gene_id=FBgn0033365
FSIH.scaffold_0	GeneWise	CDS	633	744	0.00	-	2	ID=1;translation_id=FBpp0087746;gene_id=FBgn0033365
FSIH.scaffold_0	GeneWise	CDS	156	412	0.00	-	1	ID=1;translation_id=FBpp0087746;gene_id=FBgn0033365
FSIH.scaffold_0	GeneWise	CDS	25	92	0.00	-	2	ID=1;translation_id=FBpp0087746;gene_id=FBgn0033365
FSIH.scaffold_0	GeneWise	mRNA	25	3748	894.26	-	.	ID=1;translation_id=FBpp0087746;gene_id=FBgn0033365;gene_name=CG8170
FSIH.scaffold_0	GeneWise	CDS	25501	25633	0.00	+	0	ID=2;translation_id=FBpp0087478;gene_id=FBgn0000606
FSIH.scaffold_0	GeneWise	CDS	25759	26561	0.00	+	2	ID=2;translation_id=FBpp0087478;gene_id=FBgn0000606
FSIH.scaffold_0	GeneWise	mRNA	25501	26561	489.58	+	.	ID=2;translation_id=FBpp0087478;gene_id=FBgn0000606;gene_name=eve
FSIH.scaffold_0	GeneWise	CDS	18610	18732	0.00	-	0	ID=3;translation_id=FBpp0086402;gene_id=FBgn0034061
FSIH.scaffold_0	GeneWise	CDS	18413	18544	0.00	-	0	ID=3;translation_id=FBpp0086402;gene_id=FBgn0034061
FSIH.scaffold_0	GeneWise	CDS	18185	18352	0.00	-	0	ID=3;translation_id=FBpp0086402;gene_id=FBgn0034061
FSIH.scaffold_0	GeneWise	CDS	18057	18125	0.00	-	0	ID=3;translation_id=FBpp0086402;gene_id=FBgn0034061
FSIH.scaffold_0	GeneWise	mRNA	18057	18732	338.67	-	.	ID=3;translation_id=FBpp0086402;gene_id=FBgn0034061;gene_name=CG8386
