# Supplementary material for: Sepsid even-skipped Enhancers Are Functionally Conserved in Drosophila Despite Lack of Sequence Conservation
Source: PLoS Genet. 2008 Jun 27;4(6):e1000106. doi: 10.1371/journal.pgen.1000106 (PMC2430619; doi:10.1371/journal.pgen.1000106)
Supplement: Dataset S1 — Fosmid and locus sequences. (0.18 MB GZ) [file pgen.1000106.s010.gz › gff/genewise/eve.themira_minor.fa.gff3]

FSIG.scaffold_8	GeneWise	CDS	607	774	0.00	-	0	ID=1;translation_id=FBpp0072531;gene_id=FBgn0035189
FSIG.scaffold_8	GeneWise	CDS	375	545	0.00	-	0	ID=1;translation_id=FBpp0072531;gene_id=FBgn0035189
FSIG.scaffold_8	GeneWise	mRNA	375	774	223.66	-	.	ID=1;translation_id=FBpp0072531;gene_id=FBgn0035189;gene_name=CG9119
FSIG.scaffold_0.FSIG.scaffold_1.FSIG.scaffold_2	GeneWise	CDS	17203	17325	0.00	-	0	ID=2;translation_id=FBpp0086402;gene_id=FBgn0034061
FSIG.scaffold_0.FSIG.scaffold_1.FSIG.scaffold_2	GeneWise	CDS	17006	17137	0.00	-	0	ID=2;translation_id=FBpp0086402;gene_id=FBgn0034061
FSIG.scaffold_0.FSIG.scaffold_1.FSIG.scaffold_2	GeneWise	CDS	16778	16945	0.00	-	0	ID=2;translation_id=FBpp0086402;gene_id=FBgn0034061
FSIG.scaffold_0.FSIG.scaffold_1.FSIG.scaffold_2	GeneWise	CDS	16650	16718	0.00	-	0	ID=2;translation_id=FBpp0086402;gene_id=FBgn0034061
FSIG.scaffold_0.FSIG.scaffold_1.FSIG.scaffold_2	GeneWise	mRNA	16650	17325	338.67	-	.	ID=2;translation_id=FBpp0086402;gene_id=FBgn0034061;gene_name=CG8386
FSIG.scaffold_0.FSIG.scaffold_1.FSIG.scaffold_2	GeneWise	CDS	40263	40492	0.00	+	0	ID=3;translation_id=FBpp0087809;gene_id=FBgn0033309
FSIG.scaffold_0.FSIG.scaffold_1.FSIG.scaffold_2	GeneWise	CDS	40562	40694	0.00	+	1	ID=3;translation_id=FBpp0087809;gene_id=FBgn0033309
FSIG.scaffold_0.FSIG.scaffold_1.FSIG.scaffold_2	GeneWise	CDS	40752	40812	0.00	+	0	ID=3;translation_id=FBpp0087809;gene_id=FBgn0033309
FSIG.scaffold_0.FSIG.scaffold_1.FSIG.scaffold_2	GeneWise	CDS	40884	41228	0.00	+	2	ID=3;translation_id=FBpp0087809;gene_id=FBgn0033309
FSIG.scaffold_0.FSIG.scaffold_1.FSIG.scaffold_2	GeneWise	CDS	41288	41388	0.00	+	2	ID=3;translation_id=FBpp0087809;gene_id=FBgn0033309
FSIG.scaffold_0.FSIG.scaffold_1.FSIG.scaffold_2	GeneWise	mRNA	40263	41388	272.98	+	.	ID=3;translation_id=FBpp0087809;gene_id=FBgn0033309;gene_name=CG8735
FSIG.scaffold_0.FSIG.scaffold_1.FSIG.scaffold_2	GeneWise	CDS	49	702	0.00	-	0	ID=4;translation_id=FBpp0087746;gene_id=FBgn0033365
FSIG.scaffold_0.FSIG.scaffold_1.FSIG.scaffold_2	GeneWise	mRNA	49	702	225.88	-	.	ID=4;translation_id=FBpp0087746;gene_id=FBgn0033365;gene_name=CG8170
FSIG.scaffold_0.FSIG.scaffold_1.FSIG.scaffold_2	GeneWise	CDS	24935	25067	0.00	+	0	ID=5;translation_id=FBpp0087478;gene_id=FBgn0000606
FSIG.scaffold_0.FSIG.scaffold_1.FSIG.scaffold_2	GeneWise	CDS	25193	25233	0.00	+	2	ID=5;translation_id=FBpp0087478;gene_id=FBgn0000606
FSIG.scaffold_0.FSIG.scaffold_1.FSIG.scaffold_2	GeneWise	mRNA	24935	25233	90.55	+	.	ID=5;translation_id=FBpp0087478;gene_id=FBgn0000606;gene_name=eve
FSIG.scaffold_0.FSIG.scaffold_1.FSIG.scaffold_2	GeneWise	CDS	25270	25427	0.00	+	0	ID=6;translation_id=FBpp0087478;gene_id=FBgn0000606
FSIG.scaffold_0.FSIG.scaffold_1.FSIG.scaffold_2	GeneWise	CDS	25463	26189	0.00	+	1	ID=6;translation_id=FBpp0087478;gene_id=FBgn0000606
FSIG.scaffold_0.FSIG.scaffold_1.FSIG.scaffold_2	GeneWise	mRNA	25270	26189	300.44	+	.	ID=6;translation_id=FBpp0087478;gene_id=FBgn0000606;gene_name=eve
FSIG.scaffold_0.FSIG.scaffold_1.FSIG.scaffold_2	GeneWise	CDS	44447	44908	0.00	+	0	ID=7;translation_id=FBpp0087810;gene_id=FBgn0033308
FSIG.scaffold_0.FSIG.scaffold_1.FSIG.scaffold_2	GeneWise	mRNA	44447	44908	302.47	+	.	ID=7;translation_id=FBpp0087810;gene_id=FBgn0033308;gene_name=CG8736
FSIG.scaffold_0.FSIG.scaffold_1.FSIG.scaffold_2	GeneWise	CDS	38766	38847	0.00	-	0	ID=8;translation_id=FBpp0072531;gene_id=FBgn0035189
FSIG.scaffold_0.FSIG.scaffold_1.FSIG.scaffold_2	GeneWise	CDS	38404	38496	0.00	-	2	ID=8;translation_id=FBpp0072531;gene_id=FBgn0035189
FSIG.scaffold_0.FSIG.scaffold_1.FSIG.scaffold_2	GeneWise	CDS	38057	38355	0.00	-	2	ID=8;translation_id=FBpp0072531;gene_id=FBgn0035189
FSIG.scaffold_0.FSIG.scaffold_1.FSIG.scaffold_2	GeneWise	mRNA	38057	38847	137.49	-	.	ID=8;translation_id=FBpp0072531;gene_id=FBgn0035189;gene_name=CG9119
FSIG.scaffold_0.FSIG.scaffold_1.FSIG.scaffold_2	GeneWise	CDS	37815	37994	0.00	-	0	ID=9;translation_id=FBpp0072531;gene_id=FBgn0035189
FSIG.scaffold_0.FSIG.scaffold_1.FSIG.scaffold_2	GeneWise	mRNA	37815	37994	115.75	-	.	ID=9;translation_id=FBpp0072531;gene_id=FBgn0035189;gene_name=CG9119
FSIG.scaffold_0.FSIG.scaffold_1.FSIG.scaffold_2	GeneWise	CDS	37815	37994	0.00	-	0	ID=10;translation_id=FBpp0072532;gene_id=FBgn0063667
FSIG.scaffold_0.FSIG.scaffold_1.FSIG.scaffold_2	GeneWise	mRNA	37815	37994	107.14	-	.	ID=10;translation_id=FBpp0072532;gene_id=FBgn0063667;gene_name=CG32335
