# Supplementary material for: Sepsid even-skipped Enhancers Are Functionally Conserved in Drosophila Despite Lack of Sequence Conservation
Source: PLoS Genet. 2008 Jun 27;4(6):e1000106. doi: 10.1371/journal.pgen.1000106 (PMC2430619; doi:10.1371/journal.pgen.1000106)
Supplement: Dataset S1 — Fosmid and locus sequences. (0.18 MB GZ) [file pgen.1000106.s010.gz › gff/genewise/eve.themira_putris.fa.gff3]

BPGF.scaffold_0	GeneWise	CDS	32321	32390	0.00	-	0	ID=1;translation_id=FBpp0072531;gene_id=FBgn0035189
BPGF.scaffold_0	GeneWise	CDS	31922	32014	0.00	-	2	ID=1;translation_id=FBpp0072531;gene_id=FBgn0035189
BPGF.scaffold_0	GeneWise	CDS	31414	31860	0.00	-	2	ID=1;translation_id=FBpp0072531;gene_id=FBgn0035189
BPGF.scaffold_0	GeneWise	CDS	31189	31355	0.00	-	2	ID=1;translation_id=FBpp0072531;gene_id=FBgn0035189
BPGF.scaffold_0	GeneWise	CDS	30957	31127	0.00	-	0	ID=1;translation_id=FBpp0072531;gene_id=FBgn0035189
BPGF.scaffold_0	GeneWise	mRNA	30957	32390	470.18	-	.	ID=1;translation_id=FBpp0072531;gene_id=FBgn0035189;gene_name=CG9119
BPGF.scaffold_0	GeneWise	CDS	17389	17521	0.00	+	0	ID=2;translation_id=FBpp0087478;gene_id=FBgn0000606
BPGF.scaffold_0	GeneWise	CDS	17653	18623	0.00	+	2	ID=2;translation_id=FBpp0087478;gene_id=FBgn0000606
BPGF.scaffold_0	GeneWise	mRNA	17389	18623	555.19	+	.	ID=2;translation_id=FBpp0087478;gene_id=FBgn0000606;gene_name=eve
BPGF.scaffold_0	GeneWise	CDS	9727	9849	0.00	-	0	ID=3;translation_id=FBpp0086402;gene_id=FBgn0034061
BPGF.scaffold_0	GeneWise	CDS	9533	9664	0.00	-	0	ID=3;translation_id=FBpp0086402;gene_id=FBgn0034061
BPGF.scaffold_0	GeneWise	CDS	9299	9466	0.00	-	0	ID=3;translation_id=FBpp0086402;gene_id=FBgn0034061
BPGF.scaffold_0	GeneWise	CDS	9160	9228	0.00	-	0	ID=3;translation_id=FBpp0086402;gene_id=FBgn0034061
BPGF.scaffold_0	GeneWise	mRNA	9160	9849	339.37	-	.	ID=3;translation_id=FBpp0086402;gene_id=FBgn0034061;gene_name=CG8386
BPGF.scaffold_0	GeneWise	CDS	33817	34046	0.00	+	0	ID=4;translation_id=FBpp0087809;gene_id=FBgn0033309
BPGF.scaffold_0	GeneWise	CDS	34119	34251	0.00	+	1	ID=4;translation_id=FBpp0087809;gene_id=FBgn0033309
BPGF.scaffold_0	GeneWise	CDS	34320	34380	0.00	+	0	ID=4;translation_id=FBpp0087809;gene_id=FBgn0033309
BPGF.scaffold_0	GeneWise	CDS	34462	34818	0.00	+	2	ID=4;translation_id=FBpp0087809;gene_id=FBgn0033309
BPGF.scaffold_0	GeneWise	CDS	34888	35060	0.00	+	2	ID=4;translation_id=FBpp0087809;gene_id=FBgn0033309
BPGF.scaffold_0	GeneWise	mRNA	33817	35060	288.99	+	.	ID=4;translation_id=FBpp0087809;gene_id=FBgn0033309;gene_name=CG8735
