# Supplementary material for: Sepsid even-skipped Enhancers Are Functionally Conserved in Drosophila Despite Lack of Sequence Conservation
Source: PLoS Genet. 2008 Jun 27;4(6):e1000106. doi: 10.1371/journal.pgen.1000106 (PMC2430619; doi:10.1371/journal.pgen.1000106)
Supplement: Dataset S1 — Fosmid and locus sequences. (0.18 MB GZ) [file pgen.1000106.s010.gz › gff/genewise/eve.themira_superba.fa.gff3]

BPYI.scaffold_0	GeneWise	CDS	20846	20978	0.00	+	0	ID=1;translation_id=FBpp0087478;gene_id=FBgn0000606
BPYI.scaffold_0	GeneWise	CDS	21104	22077	0.00	+	2	ID=1;translation_id=FBpp0087478;gene_id=FBgn0000606
BPYI.scaffold_0	GeneWise	mRNA	20846	22077	554.82	+	.	ID=1;translation_id=FBpp0087478;gene_id=FBgn0000606;gene_name=eve
BPYI.scaffold_0	GeneWise	CDS	34810	34957	0.00	-	0	ID=2;translation_id=FBpp0072531;gene_id=FBgn0035189
BPYI.scaffold_0	GeneWise	CDS	34578	34744	0.00	-	2	ID=2;translation_id=FBpp0072531;gene_id=FBgn0035189
BPYI.scaffold_0	GeneWise	CDS	34345	34515	0.00	-	0	ID=2;translation_id=FBpp0072531;gene_id=FBgn0035189
BPYI.scaffold_0	GeneWise	mRNA	34345	34957	287.59	-	.	ID=2;translation_id=FBpp0072531;gene_id=FBgn0035189;gene_name=CG9119
BPYI.scaffold_0	GeneWise	CDS	13584	13706	0.00	-	0	ID=3;translation_id=FBpp0086402;gene_id=FBgn0034061
BPYI.scaffold_0	GeneWise	CDS	13393	13524	0.00	-	0	ID=3;translation_id=FBpp0086402;gene_id=FBgn0034061
BPYI.scaffold_0	GeneWise	CDS	13155	13322	0.00	-	0	ID=3;translation_id=FBpp0086402;gene_id=FBgn0034061
BPYI.scaffold_0	GeneWise	CDS	13015	13083	0.00	-	0	ID=3;translation_id=FBpp0086402;gene_id=FBgn0034061
BPYI.scaffold_0	GeneWise	mRNA	13015	13706	337.73	-	.	ID=3;translation_id=FBpp0086402;gene_id=FBgn0034061;gene_name=CG8386
