# Supplementary material for: Sepsid even-skipped Enhancers Are Functionally Conserved in Drosophila Despite Lack of Sequence Conservation
Source: PLoS Genet. 2008 Jun 27;4(6):e1000106. doi: 10.1371/journal.pgen.1000106 (PMC2430619; doi:10.1371/journal.pgen.1000106)
Supplement: Dataset S1 — Fosmid and locus sequences. (0.18 MB GZ) [file pgen.1000106.s010.gz › gff/genewise/eve.dicranosepsis_spp.fa.gff3]

BPWG.scaffold_0	GeneWise	CDS	12766	12901	0.00	+	0	ID=1;translation_id=FBpp0087478;gene_id=FBgn0000606
BPWG.scaffold_0	GeneWise	CDS	13072	14099	0.00	+	2	ID=1;translation_id=FBpp0087478;gene_id=FBgn0000606
BPWG.scaffold_0	GeneWise	mRNA	12766	14099	588.37	+	.	ID=1;translation_id=FBpp0087478;gene_id=FBgn0000606;gene_name=eve
BPWG.scaffold_0	GeneWise	CDS	32407	32758	0.00	-	0	ID=2;translation_id=FBpp0072531;gene_id=FBgn0035189
BPWG.scaffold_0	GeneWise	CDS	32168	32334	0.00	-	2	ID=2;translation_id=FBpp0072531;gene_id=FBgn0035189
BPWG.scaffold_0	GeneWise	CDS	31574	31744	0.00	-	0	ID=2;translation_id=FBpp0072531;gene_id=FBgn0035189
BPWG.scaffold_0	GeneWise	mRNA	31574	32758	357.26	-	.	ID=2;translation_id=FBpp0072531;gene_id=FBgn0035189;gene_name=CG9119
BPWG.scaffold_0	GeneWise	CDS	2806	2928	0.00	-	0	ID=3;translation_id=FBpp0086402;gene_id=FBgn0034061
BPWG.scaffold_0	GeneWise	CDS	2600	2731	0.00	-	0	ID=3;translation_id=FBpp0086402;gene_id=FBgn0034061
BPWG.scaffold_0	GeneWise	CDS	2371	2538	0.00	-	0	ID=3;translation_id=FBpp0086402;gene_id=FBgn0034061
BPWG.scaffold_0	GeneWise	CDS	2219	2287	0.00	-	0	ID=3;translation_id=FBpp0086402;gene_id=FBgn0034061
BPWG.scaffold_0	GeneWise	mRNA	2219	2928	339.77	-	.	ID=3;translation_id=FBpp0086402;gene_id=FBgn0034061;gene_name=CG8386
