# Supplementary material for: Sepsid even-skipped Enhancers Are Functionally Conserved in Drosophila Despite Lack of Sequence Conservation
Source: PLoS Genet. 2008 Jun 27;4(6):e1000106. doi: 10.1371/journal.pgen.1000106 (PMC2430619; doi:10.1371/journal.pgen.1000106)
Supplement: Dataset S1 — Fosmid and locus sequences. (0.18 MB GZ) [file pgen.1000106.s010.gz › gff/genewise/eve.sepsis_cynipsea.fa.gff3]

BUXF.scaffold_0	GeneWise	CDS	15709	15778	0.00	+	0	ID=1;translation_id=FBpp0072531;gene_id=FBgn0035189
BUXF.scaffold_0	GeneWise	CDS	16104	16652	0.00	+	2	ID=1;translation_id=FBpp0072531;gene_id=FBgn0035189
BUXF.scaffold_0	GeneWise	CDS	16716	16882	0.00	+	2	ID=1;translation_id=FBpp0072531;gene_id=FBgn0035189
BUXF.scaffold_0	GeneWise	CDS	16978	17148	0.00	+	0	ID=1;translation_id=FBpp0072531;gene_id=FBgn0035189
BUXF.scaffold_0	GeneWise	mRNA	15709	17148	485.35	+	.	ID=1;translation_id=FBpp0072531;gene_id=FBgn0035189;gene_name=CG9119
BUXF.scaffold_0	GeneWise	CDS	32180	32315	0.00	-	0	ID=2;translation_id=FBpp0087478;gene_id=FBgn0000606
BUXF.scaffold_0	GeneWise	CDS	31587	32062	0.00	-	2	ID=2;translation_id=FBpp0087478;gene_id=FBgn0000606
BUXF.scaffold_0	GeneWise	mRNA	31587	32315	404.70	-	.	ID=2;translation_id=FBpp0087478;gene_id=FBgn0000606;gene_name=eve
BUXF.scaffold_0	GeneWise	CDS	40736	40858	0.00	+	0	ID=3;translation_id=FBpp0086402;gene_id=FBgn0034061
BUXF.scaffold_0	GeneWise	CDS	40947	41078	0.00	+	0	ID=3;translation_id=FBpp0086402;gene_id=FBgn0034061
BUXF.scaffold_0	GeneWise	CDS	41142	41309	0.00	+	0	ID=3;translation_id=FBpp0086402;gene_id=FBgn0034061
BUXF.scaffold_0	GeneWise	CDS	41377	41445	0.00	+	0	ID=3;translation_id=FBpp0086402;gene_id=FBgn0034061
BUXF.scaffold_0	GeneWise	mRNA	40736	41445	338.82	+	.	ID=3;translation_id=FBpp0086402;gene_id=FBgn0034061;gene_name=CG8386
BUXF.scaffold_0	GeneWise	CDS	7108	7337	0.00	-	0	ID=4;translation_id=FBpp0087809;gene_id=FBgn0033309
BUXF.scaffold_0	GeneWise	CDS	6878	7010	0.00	-	1	ID=4;translation_id=FBpp0087809;gene_id=FBgn0033309
BUXF.scaffold_0	GeneWise	CDS	6745	6808	0.00	-	0	ID=4;translation_id=FBpp0087809;gene_id=FBgn0033309
BUXF.scaffold_0	GeneWise	CDS	6326	6670	0.00	-	2	ID=4;translation_id=FBpp0087809;gene_id=FBgn0033309
BUXF.scaffold_0	GeneWise	CDS	6087	6259	0.00	-	2	ID=4;translation_id=FBpp0087809;gene_id=FBgn0033309
BUXF.scaffold_0	GeneWise	mRNA	6087	7337	260.85	-	.	ID=4;translation_id=FBpp0087809;gene_id=FBgn0033309;gene_name=CG8735
BUXF.scaffold_0	GeneWise	CDS	1216	1755	0.00	-	0	ID=5;translation_id=FBpp0087810;gene_id=FBgn0033308
BUXF.scaffold_0	GeneWise	mRNA	1216	1755	281.21	-	.	ID=5;translation_id=FBpp0087810;gene_id=FBgn0033308;gene_name=CG8736
BUXF.scaffold_0	GeneWise	CDS	12659	13348	0.00	-	0	ID=6;translation_id=FBpp0074090;gene_id=FBgn0052573
BUXF.scaffold_0	GeneWise	mRNA	12659	13348	96.52	-	.	ID=6;translation_id=FBpp0074090;gene_id=FBgn0052573;gene_name=CG32573
