# Supplementary material for: Sepsid even-skipped Enhancers Are Functionally Conserved in Drosophila Despite Lack of Sequence Conservation
Source: PLoS Genet. 2008 Jun 27;4(6):e1000106. doi: 10.1371/journal.pgen.1000106 (PMC2430619; doi:10.1371/journal.pgen.1000106)
Supplement: Dataset S1 — Fosmid and locus sequences. (0.18 MB GZ) [file pgen.1000106.s010.gz › gff/genewise/eve.sepsis_punctum.fa.gff3]

FCFB.scaffold_1	GeneWise	CDS	1273	1344	0.00	-	0	ID=1;translation_id=FBpp0080130;gene_id=FBgn0012037
FCFB.scaffold_1	GeneWise	CDS	862	1217	0.00	-	0	ID=1;translation_id=FBpp0080130;gene_id=FBgn0012037
FCFB.scaffold_1	GeneWise	CDS	620	791	0.00	-	1	ID=1;translation_id=FBpp0080130;gene_id=FBgn0012037
FCFB.scaffold_1	GeneWise	mRNA	620	1344	410.85	-	.	ID=1;translation_id=FBpp0080130;gene_id=FBgn0012037;gene_name=Ance
FCFB.scaffold_1	GeneWise	CDS	1273	1344	0.00	-	0	ID=2;translation_id=FBpp0080129;gene_id=FBgn0012037
FCFB.scaffold_1	GeneWise	CDS	862	1217	0.00	-	0	ID=2;translation_id=FBpp0080129;gene_id=FBgn0012037
FCFB.scaffold_1	GeneWise	CDS	620	791	0.00	-	1	ID=2;translation_id=FBpp0080129;gene_id=FBgn0012037
FCFB.scaffold_1	GeneWise	mRNA	620	1344	410.85	-	.	ID=2;translation_id=FBpp0080129;gene_id=FBgn0012037;gene_name=Ance
FCFB.scaffold_0.BPXI.scaffold_0	GeneWise	CDS	46977	47046	0.00	-	0	ID=3;translation_id=FBpp0072531;gene_id=FBgn0035189
FCFB.scaffold_0.BPXI.scaffold_0	GeneWise	CDS	46083	46631	0.00	-	2	ID=3;translation_id=FBpp0072531;gene_id=FBgn0035189
FCFB.scaffold_0.BPXI.scaffold_0	GeneWise	CDS	45857	46023	0.00	-	2	ID=3;translation_id=FBpp0072531;gene_id=FBgn0035189
FCFB.scaffold_0.BPXI.scaffold_0	GeneWise	CDS	45576	45746	0.00	-	0	ID=3;translation_id=FBpp0072531;gene_id=FBgn0035189
FCFB.scaffold_0.BPXI.scaffold_0	GeneWise	mRNA	45576	47046	484.81	-	.	ID=3;translation_id=FBpp0072531;gene_id=FBgn0035189;gene_name=CG9119
FCFB.scaffold_0.BPXI.scaffold_0	GeneWise	CDS	29761	29896	0.00	+	0	ID=4;translation_id=FBpp0087478;gene_id=FBgn0000606
FCFB.scaffold_0.BPXI.scaffold_0	GeneWise	CDS	30018	31009	0.00	+	2	ID=4;translation_id=FBpp0087478;gene_id=FBgn0000606
FCFB.scaffold_0.BPXI.scaffold_0	GeneWise	mRNA	29761	31009	576.85	+	.	ID=4;translation_id=FBpp0087478;gene_id=FBgn0000606;gene_name=eve
FCFB.scaffold_0.BPXI.scaffold_0	GeneWise	CDS	21174	21296	0.00	-	0	ID=5;translation_id=FBpp0086402;gene_id=FBgn0034061
FCFB.scaffold_0.BPXI.scaffold_0	GeneWise	CDS	20957	21088	0.00	-	0	ID=5;translation_id=FBpp0086402;gene_id=FBgn0034061
FCFB.scaffold_0.BPXI.scaffold_0	GeneWise	CDS	20726	20893	0.00	-	0	ID=5;translation_id=FBpp0086402;gene_id=FBgn0034061
FCFB.scaffold_0.BPXI.scaffold_0	GeneWise	CDS	20599	20667	0.00	-	0	ID=5;translation_id=FBpp0086402;gene_id=FBgn0034061
FCFB.scaffold_0.BPXI.scaffold_0	GeneWise	mRNA	20599	21296	342.08	-	.	ID=5;translation_id=FBpp0086402;gene_id=FBgn0034061;gene_name=CG8386
FCFB.scaffold_0.BPXI.scaffold_0	GeneWise	CDS	632	994	0.00	-	0	ID=6;translation_id=FBpp0087746;gene_id=FBgn0033365
FCFB.scaffold_0.BPXI.scaffold_0	GeneWise	mRNA	632	994	121.61	-	.	ID=6;translation_id=FBpp0087746;gene_id=FBgn0033365;gene_name=CG8170
FCFB.scaffold_0.BPXI.scaffold_0	GeneWise	CDS	1	627	0.00	-	0	ID=7;translation_id=FBpp0087746;gene_id=FBgn0033365
FCFB.scaffold_0.BPXI.scaffold_0	GeneWise	mRNA	1	627	224.21	-	.	ID=7;translation_id=FBpp0087746;gene_id=FBgn0033365;gene_name=CG8170
FCFB.scaffold_0.BPXI.scaffold_0	GeneWise	CDS	52047	52276	0.00	+	0	ID=8;translation_id=FBpp0087809;gene_id=FBgn0033309
FCFB.scaffold_0.BPXI.scaffold_0	GeneWise	CDS	52375	52507	0.00	+	1	ID=8;translation_id=FBpp0087809;gene_id=FBgn0033309
FCFB.scaffold_0.BPXI.scaffold_0	GeneWise	CDS	52586	52649	0.00	+	0	ID=8;translation_id=FBpp0087809;gene_id=FBgn0033309
FCFB.scaffold_0.BPXI.scaffold_0	GeneWise	CDS	52727	53071	0.00	+	2	ID=8;translation_id=FBpp0087809;gene_id=FBgn0033309
FCFB.scaffold_0.BPXI.scaffold_0	GeneWise	CDS	53137	53309	0.00	+	2	ID=8;translation_id=FBpp0087809;gene_id=FBgn0033309
FCFB.scaffold_0.BPXI.scaffold_0	GeneWise	mRNA	52047	53309	264.75	+	.	ID=8;translation_id=FBpp0087809;gene_id=FBgn0033309;gene_name=CG8735
FCFB.scaffold_0.BPXI.scaffold_0	GeneWise	CDS	49084	49779	0.00	+	0	ID=9;translation_id=FBpp0074090;gene_id=FBgn0052573
FCFB.scaffold_0.BPXI.scaffold_0	GeneWise	mRNA	49084	49779	92.43	+	.	ID=9;translation_id=FBpp0074090;gene_id=FBgn0052573;gene_name=CG32573
