# Supplementary material for: Sepsid even-skipped Enhancers Are Functionally Conserved in Drosophila Despite Lack of Sequence Conservation
Source: PLoS Genet. 2008 Jun 27;4(6):e1000106. doi: 10.1371/journal.pgen.1000106 (PMC2430619; doi:10.1371/journal.pgen.1000106)
Supplement: Dataset S1 — Fosmid and locus sequences. (0.18 MB GZ) [file pgen.1000106.s010.gz › gff/enhancers/eve.themira_minor.FSIG.scaffold_0.FSIG.scaffold_1.FSIG.scaffold_2.gff3]

FSIG.scaffold_0.FSIG.scaffold_1.FSIG.scaffold_2	BLAT_homology	transferred_annot	32814	34409	0.920570264765784	+	.	Name=eve_MHE
FSIG.scaffold_0.FSIG.scaffold_1.FSIG.scaffold_2	BLAT_homology	transferred_annot	22333	23910	0.94901144640999	+	.	Name=eve_stripe_2
FSIG.scaffold_0.FSIG.scaffold_1.FSIG.scaffold_2	BLAT_homology	transferred_annot	19039	20611	0.940628637951106	+	.	Name=eve_stripe_3+7
FSIG.scaffold_0.FSIG.scaffold_1.FSIG.scaffold_2	BLAT_homology	transferred_annot	30639	32440	0.961630695443645	+	.	Name=eve_stripe_4+6
