# Supplementary material for: Sepsid even-skipped Enhancers Are Functionally Conserved in Drosophila Despite Lack of Sequence Conservation
Source: PLoS Genet. 2008 Jun 27;4(6):e1000106. doi: 10.1371/journal.pgen.1000106 (PMC2430619; doi:10.1371/journal.pgen.1000106)
Supplement: Dataset S1 — Fosmid and locus sequences. (0.18 MB GZ) [file pgen.1000106.s010.gz › gff/enhancers/eve.themira_superba.BPYI.scaffold_0.gff3]

eve.themira_superba.BPYI.scaffold_0	emily	enhancer	29063	30773	.	.	.	Name=eve_MHE
eve.themira_superba.BPYI.scaffold_0	emily	enhancer	18073	19863	.	.	.	Name=eve_stripe2
eve.themira_superba.BPYI.scaffold_0	emily	enhancer	15527	17413	.	.	.	Name=eve_stripe37
eve.themira_superba.BPYI.scaffold_0	emily	enhancer	15027	20350	.	.	.	Name=eve_upstream
eve.themira_superba.BPYI.scaffold_0	emily	enhancer	26920	28864	.	.	.	Name=eve_stripe46
