# Supplementary material for: Sepsid even-skipped Enhancers Are Functionally Conserved in Drosophila Despite Lack of Sequence Conservation
Source: PLoS Genet. 2008 Jun 27;4(6):e1000106. doi: 10.1371/journal.pgen.1000106 (PMC2430619; doi:10.1371/journal.pgen.1000106)
Supplement: Dataset S1 — Fosmid and locus sequences. (0.18 MB GZ) [file pgen.1000106.s010.gz › gff/enhancers/eve.dicranosepsis_spp.BPWG.scaffold_0.gff3]

eve.dicranosepsis_spp.BPWG.scaffold_0	emily	enhancer	24351	25853	.	.	.	Name=eve_MHE
eve.dicranosepsis_spp.BPWG.scaffold_0	emily	enhancer	9450	11881	.	.	.	Name=eve_stripe2
eve.dicranosepsis_spp.BPWG.scaffold_0	emily	enhancer	6103	7642	.	.	.	Name=eve_stripe37
eve.dicranosepsis_spp.BPWG.scaffold_0	emily	enhancer	5342	12178	.	.	.	Name=eve_upstream
eve.dicranosepsis_spp.BPWG.scaffold_0	emily	enhancer	20491	23842	.	.	.	Name=eve_stripe46_long
eve.dicranosepsis_spp.BPWG.scaffold_0	emily	enhancer	20491	21655	.	.	.	Name=eve_stripe46_short
