# Supplementary material for: Sepsid even-skipped Enhancers Are Functionally Conserved in Drosophila Despite Lack of Sequence Conservation
Source: PLoS Genet. 2008 Jun 27;4(6):e1000106. doi: 10.1371/journal.pgen.1000106 (PMC2430619; doi:10.1371/journal.pgen.1000106)
Supplement: Dataset S1 — Fosmid and locus sequences. (0.18 MB GZ) [file pgen.1000106.s010.gz › gff/enhancers/eve.sepsis_punctum.FCFB.scaffold_0.BPXI.scaffold_0.gff3]

eve.sepsis_punctum.FCFB.scaffold_0.BPXI.scaffold_0	emily	enhancer	39194	40785	.	.	.	Name=eve_MHE
eve.sepsis_punctum.FCFB.scaffold_0.BPXI.scaffold_0	emily	enhancer	26820	28668	.	.	.	Name=eve_stripe2
eve.sepsis_punctum.FCFB.scaffold_0.BPXI.scaffold_0	emily	enhancer	23694	25380	.	.	.	Name=eve_stripe37
eve.sepsis_punctum.FCFB.scaffold_0.BPXI.scaffold_0	emily	enhancer	26355	28407	.	.	.	Name=eve_stripe237
eve.sepsis_punctum.FCFB.scaffold_0.BPXI.scaffold_0	emily	enhancer	23194	29256	.	.	.	Name=eve_upstream
eve.sepsis_punctum.FCFB.scaffold_0.BPXI.scaffold_0	emily	enhancer	36777	38398	.	.	.	Name=eve_stripe46
