# Supplementary material for: Sepsid even-skipped Enhancers Are Functionally Conserved in Drosophila Despite Lack of Sequence Conservation
Source: PLoS Genet. 2008 Jun 27;4(6):e1000106. doi: 10.1371/journal.pgen.1000106 (PMC2430619; doi:10.1371/journal.pgen.1000106)
Supplement: Dataset S1 — Fosmid and locus sequences. (0.18 MB GZ) [file pgen.1000106.s010.gz › README]

Directories in this archive contain sequence data and annotation as described in:
Hare, Peterson et al. - Sepsid even-skipped enhancers are functionally conserved in Drosophila despite lack of sequence conservation - PLoS Genetics - 2008

All annotations in gff format, version 3 (http://www.sequenceontology.org/gff3.shtml)

Description of contents:

./fasta/
	fasta format files containing merged scaffold sequences for the even-skipped containing fosmids from each Sepsid species
./gff/enhancers/
	gff3 format files containing sequence coordinates in the merged scaffolds in the ./fasta/ directory corresponding to tested and predicted enhancers as described in the accompanying paper.
./gff/genewise
	gff3 format files containing sequence coordinates in the merged scaffolds in the ./fasta/ directory of gene models generated by GeneWise as described in the accompanying paper.

./fosmids/
	single fasta file contains raw ARACHNE assemblies of all fosmids described in the accompanying paper.
	single gff3 file contains GeneWise annotations of all fosmids as described in the accompanying paper.

Individual fosmids come from Sepsid species as described below.  GenBank accession numbers for each fosmid sequence are included for reference.

SPECIES	CODE	ACCESSION
Themira_putris	BPGF	EU675300
Dicranosepsis_spp	BPWG	EU675301
Sepsis_punctum	BPXI	EU675302
Themira_superba	BPYI	EU675303
Sepsis_cynipsea	BUXF	EU675304
Sepsis_punctum	FCGB	EU675305
Themira_minor	FSIG	EU675306
Themira_minor	FSIH	EU675307
